# Supplementary material for: Hip stress distribution - Predictor of dislocation in hip arthroplasties. A retrospective study of 149 arthroplasties
Source: PLoS One. 2019 Nov 20;14(11):e0225459. doi: 10.1371/journal.pone.0225459 (PMC6867650; doi:10.1371/journal.pone.0225459)
Supplement: S1 File — (XLSX) [file pone.0225459.s001.xlsx]

## Sheet: Legend
abbreviations	explanation	Worksheet name	Worksheet description
code name	coded name of an X ray image downloaded from Impax server	Legend	Explanation of abbreviations and worksheet names
Hip L/R	Left (L) or Right (R) hip	study vs control	Measurements and calculations of the study group with hips that underwent dislocation and control group where hips were uneventful for 10 years
h (mm)	Vertical distance between the center of the prosthesis head and the highest point on the iliac crest H (mm)	table study vs control	Results from measurements and calculations that were taken in to consideration from worksheet study vs control to publish in tables in the article
z (mm)	Distance between the center of the prosthesis head and the point on the greater trochanter perpendicular to the femur axis z (mm	study vs contralat all	Measurements and calculations of the study group with hips that underwent dislocation and contralateral hip in the same pelvis
c (mm)	Horizontal distance between the center of the prosthesis head and the most lateral point on the iliac crest C (mm)	table study vs contralat all	Results from measurements and calculations that were taken in to consideration from worksheet study vs contralat all to publish in tables in the article
x (mm)	Vertical distance between the center of the prosthesis head and the point on the greater trochanter in the direction of the femur x (mm)	study vs contralat prosthesis	Measurements and calculations of the study group with hips that underwent dislocation and contralateral hip with THA in the same pelvis
r (mm)	Radius of the femoral head artificial of native	table study vs contralat prosth	Results from measurements and calculations that were taken in to consideration from worksheet study vs contralat prosthesis to publish in tables in the article
l/2 (mm)	Half of horizontal distance between the right and left center of the femoral head l (mm)	study vs contralat native	Measurements and calculations of the study group with hips that underwent dislocation and contralateral native hip in the same pelvis
CE (°)	Centre-Edge angle - 90 degrees minus Abduction angle	table study vs contralat native	Results from measurements and calculations that were taken in to consideration from worksheet study vs contralat native to publish in tables in the article
theR	Angle of the resultant hip force	contra study vs contra ctrl native	Measurements and calculations of the contralateral native hips in the study group in comparison to contralateral native hips in the control group
The-pola	Position of the stress pole	table contrast vs contractrl nat	Results from measurements and calculations that were taken in to consideration from worksheet contra study vs contra ctrl native to publish in tables in the article
R/Wb	Resultant hip force normalized by body weight, R/WB
Pmax/Wb	Effect of pelvis geometry on peak stress on the load bearing area pmax/Wb
Gp	Peak hip gradient index
Gp*r3	Effect of pelvic geometry on the peak hip gradient index Gp*r3/Wb
Af	Functional angle of the load bearing (degrees)
Af rad	Functional angle of the load bearing (radians)
2 r sq	2 times radius of the femoral head square
average	average value of the measurements and calculations
stdev	standard deviation od the measurements and calculations
ttest	statistic T test od the measurements and calculations
%	percentage difference between two compared groups

## Sheet: study vs control
codename	Hip L/R	h (mm)	z (mm)	c (mm)	x (mm)	r (mm)	l/2 (mm)	CE (°)	theR	The-pola	R/Wb	Pmax/Wb	CE- The- pola	po	theF	pmax*r2	Gp	Gp*r3	Af	Af rad	2 r sq	A(cm2)	code name	Hip L/R	h (mm)	z (mm)	c (mm)	x (mm)	r (mm)	l/2 (mm)	CE (°)	theR	The-pola	R/Wb	Pmax/Wb	CE-the-pola	P0	theF	pmax*r2	Gp	Gp*r3	Af	Af rad	2 r sq	A(cm2)
i001ltep28	L	152.345	51.55	65.505	23.56	14	91.495	37.83	4.51	16.095	2.895	9047.3	21.735	9047.3	111.735	177.327	-239.31	-656667	111.735	1.95014	3.92	7.64456	n001dtep28	D	115.41	55.325	48.07	5.715	14	84.93	42.945	10.14	1.05	2.595	6974.98	41.895	6974.98	131.895	136.71	-332.69	-912902	131.895	2.302	3.92	9.02385
i002ltep28	L	120.255	53.14	51.45	14.215	14	92.48	47.265	8.24	1.3	2.88	7573.63	45.965	7573.63	135.965	148.443	-388.914	-1.06718e+06	135.965	2.37304	3.92	9.3023	n002ltep28	L	116.66	60.755	50.54	5.25	14	89.26	38.64	11.06	2.72	2.54	7076.86	35.92	7076.86	125.92	138.707	-296.548	-813729	125.92	2.19772	3.92	8.61506
i003ltep28	L	141.185	57.105	71.345	13.905	14	90.635	42.185	6.04	8.97	2.635	7471.74	33.215	7471.74	123.215	146.446	-292.349	-802206	123.215	2.15051	3.92	8.42999	n003dtep28	D	137.995	60.125	58.305	8.945	14	89.01	28.03	8.285	19.2	2.54	9208.11	8.83	9208.11	98.83	180.479	-100.962	-277041	98.83	1.72491	3.92	6.76164
i004dtep36	R	158.265	60.915	56.55	2.895	18	85.53	40.835	7.725	6.995	2.4	4107.9	33.84	4107.9	123.84	133.096	-127.088	-741178	123.84	2.16142	6.48	14.006	n004dtep36	D	132.245	55.97	57.565	5.555	18	90.47	48.9	8.105	0.495	2.645	4161.07	48.405	4161.07	138.405	134.819	-172.883	-1.00825e+06	138.405	2.41562	6.48	15.6532
i005ltep28	L	131.444	63.5259	51.0026	18.2931	14	85.44	47.68	6.795	3.92	1.735	4570.64	43.76	4570.64	133.76	89.5844	-225.802	-619601	133.76	2.33455	3.92	9.15145	n005dtep28	D	129.08	57.235	49.81	11.37	14	89.365	50.735	8.9	-1.755	2.67	6844.48	52.49	6844.48	142.49	134.152	-387.812	-1.06416e+06	142.49	2.48692	3.92	9.74873
i006ltep32	L	128.09	61.105	58.445	23.92	16	90.655	55.885	8.035	-2.935	2.675	5150	58.82	5150	148.82	131.84	-275.379	-1.12795e+06	148.82	2.5974	5.12	13.2987	n006dtep28	D	114.68	65.57	45.23	17.035	14	89.325	40.13	11.745	0.37	2.58	7014.09	39.76	7014.09	129.76	137.476	-320.43	-879261	129.76	2.26474	3.92	8.87778
i007ltep28	L	154.68	65.19	71.13	7.145	14	99.13	67.43	7.29	-5.77	2.545	6246.24	73.2	6246.24	163.2	122.426	-427.117	-1.17201e+06	163.2	2.84838	3.92	11.1656	n007ltep28	L	116.32	56.715	38.335	14.135	14	89.325	40.325	10.715	2	2.775	7622.02	38.325	7622.02	128.325	149.392	-337.613	-926409	128.325	2.23969	3.92	8.7796
i008ltep28	L	121.875	52.27	67.835	8.96	14	87.99	55.545	6.695	-0.925	2.695	6813.16	56.47	6813.16	146.47	133.538	-405.674	-1.11317e+06	146.47	2.55638	3.92	10.021	n008ltep28	L	134.655	54.97	67.72	3.105	14	79.395	41.635	6.925	7.81	2.405	6807.1	33.825	6807.1	123.825	133.419	-270.659	-742689	123.825	2.16115	3.92	8.47172
i009dtep28	R	127.5	47.74	48.91	22.995	14	88.945	42.04	6.26	8.695	3.075	8709.88	33.345	8709.88	123.345	170.714	-341.974	-938377	123.345	2.15278	3.92	8.43888	n009dtep36	D	134.585	62.76	49.17	2.545	18	82.025	48.17	10.245	-2.48	2.33	3638.2	50.65	3638.2	140.65	117.878	-156.299	-911534	140.65	2.45481	6.48	15.9071
i010ltep28	L	156.085	64.505	71.535	14.615	14	91.325	52.25	6.64	0.87	2.475	6358.14	51.38	6358.14	141.38	124.62	-354.831	-973656	141.38	2.46755	3.92	9.67278	n010dtep28	D	143.71	63.1	53.025	7.77	14	86.385	45.885	8.98	0.995	2.425	6419.79	44.89	6419.79	134.89	125.828	-323.625	-888028	134.89	2.35427	3.92	9.22876
i011ltep28	L	143.73	61.81	42.97	7.21	14	93.855	39.48	9.705	4.515	2.615	7326.91	34.965	7326.91	124.965	143.607	-299.92	-822980	124.965	2.18105	3.92	8.54972	n011dtep28	D	128.75	55.22	63.995	1.925	14	84.34	44.255	7.79	4.155	3.995	6776.55	40.1	6776.55	130.1	132.82	-311.781	-855527	130.1	2.27067	3.92	8.90104
i012ltep28	L	111.695	29.71	42.25	16.6	14	78.895	21.625	2.935	41.37	2.645	14485.6	-19.745	15390.4	70.255	301.653	371.388	1.01909e+06	70.255	1.22618	3.92	4.80663	n012ltep28	L	137.28	54.12	60.59	5.39	14	91.55	46.11	4.72	8.17	1.91	5286.55	37.94	5286.55	127.94	103.616	-232.168	-637070	127.94	2.23297	3.92	8.75326
i013ltep32	L	130.455	48.62	60.08	16.14	16	85.35	37.09	5.67	4.585	2.83	5327.76	32.505	5327.76	122.505	136.391	-178.937	-732928	122.505	2.13812	5.12	10.9472	n013dtep28	D	160.385	65.205	50.285	1.805	14	86.96	40.7	5.68	11.545	1.675	4818.66	29.155	4818.66	119.155	94.4457	-167.68	-460115	119.155	2.07965	3.92	8.15222
i014ltep32	L	105.1	56.915	64.185	43.11	16	82.64	46.22	6.8	4.43	2.76	5686.15	41.79	5686.15	131.79	145.565	-236.829	-970051	131.79	2.30017	5.12	11.7769	n014dtep28	D	135.755	60.035	59.26	2.16	14	89.98	43.35	8.815	3.045	2.5	6776.95	40.305	6776.95	130.305	132.828	-313.123	-859208	130.305	2.27425	3.92	8.91507
i015ltep32	L	152.07	51.445	54.495	10.065	16	82.155	56.835	6.09	-0.64	2.63	5078.2	57.475	5078.2	147.475	130.002	-267.608	-1.09612e+06	147.475	2.57392	5.12	13.1785	n015dtep36	D	154.1	63.645	55.63	3.53	18	91.82	46.2	8.52	1.54	2.46	3949.46	44.66	3949.46	134.66	127.963	-154.226	-899446	134.66	2.35026	6.48	15.2297
i016ltep36	L	148.645	54.69	66.015	9.345	18	92.515	42.28	5.92	9.125	2.71	4657.56	33.155	4657.56	123.155	150.905	-141.514	-825308	123.155	2.14946	6.48	13.9285	n016ltep36	L	138.23	52.85	57.755	1.835	18	86.68	53.705	5.05	2.55	1.835	2846.3	51.155	2846.3	141.155	92.22	-123.157	-718251	141.155	2.46362	6.48	15.9643
i017ltep28	L	154.885	59.365	60.08	23.235	14	95.035	49.82	6.265	2.9	2.76	7230.95	46.92	7230.95	136.92	141.727	-377.249	-1.03517e+06	136.92	2.3897	3.92	9.36764	n017dtep28	D	135.72	53.63	52.66	10.73	14	86.845	41.32	7.48	7.04	2.685	7569.5	34.28	7569.5	124.28	148.362	-304.53	-835631	124.28	2.1691	3.92	8.50285
i018ltep28	L	140.87	49.295	47.255	20.67	14	96.18	25.37	6.17	27.595	3.15	13446.2	-2.225	13456.4	87.775	263.745	37.3163	102396	87.775	1.53196	3.92	6.00529	n018dtep36	D	125.785	60.51	38.365	12.815	18	84.665	50.435	10.705	-4.405	2.555	3928.25	54.84	3928.25	144.84	127.275	-178.418	-1.04054e+06	144.84	2.52793	6.48	16.381
i019ltep28	L	117.55	43.965	57.93	16.125	14	93.53	38.605	5.03	13.625	3.215	9754.58	24.98	9754.58	114.98	191.19	-294.241	-807398	114.98	2.00678	3.92	7.86658	n019dtep28	D	113.315	55.945	52.41	8.99	14	72.02	57.16	9.52	-5.635	2.335	5814.65	62.795	5814.65	152.795	113.967	-369.387	-1.0136e+06	152.795	2.66678	3.92	10.4538
i020dtep32	R	141.205	60.41	60.535	4.995	16	93.17	50.4	8.19	-0.53	2.565	5062.3	50.93	5062.3	140.93	129.595	-245.64	-1.00614e+06	140.93	2.45969	5.12	12.5936	n020dtep28	D	131.91	65.855	65.51	14.315	14	89.255	53.295	8.735	-2.86	2.445	6192.21	56.155	6192.21	146.155	121.367	-367.352	-1.00801e+06	146.155	2.55089	3.92	9.99947
i021dtep28	R	128.985	50.35	57.425	16.075	14	92.835	49.525	6.345	2.96	2.955	7749.11	46.565	7749.11	136.565	151.883	-401.932	-1.1029e+06	136.565	2.38351	3.92	9.34335	n021ltep28	L	132.915	66.435	64.025	16.11	14	89.335	52.695	8.76	-2.615	2.45	6224.8	55.31	6224.8	145.31	122.006	-365.593	-1.00319e+06	145.31	2.53614	3.92	9.94166
i022dtep36	R	121.725	58.955	53.3	16.415	18	87.37	39.48	9.03	5.75	2.625	4496.76	33.73	4496.76	123.73	145.695	-138.72	-809015	123.73	2.1595	6.48	13.9935	n022dtep28	D	143.37	68.205	56.86	6.92	14	95.125	56.075	9.695	-5.465	2.55	6142.64	61.54	6142.64	151.54	120.396	-385.736	-1.05846e+06	151.54	2.64487	3.92	10.3679
i023ltep28	L	148.465	57.69	69.77	12.205	14	93	28.87	6.035	23.22	2.65	10035.5	5.65	10035.5	95.65	196.695	-70.5718	-193649	95.65	1.66941	3.92	6.54408	n023dtep28	D	130.33	65.65	46.755	10.415	14	91.905	53.58	10.82	-6.005	2.525	6338.03	59.585	6338.03	149.585	124.225	-390.414	-1.0713e+06	149.585	2.61075	3.92	10.2341
i024dtep36	R	143.11	63.28	69.515	5.265	18	85.245	48.34	7.75	1.41	2.345	3717.08	46.93	3717.08	136.93	120.433	-150.856	-879790	136.93	2.38988	6.48	15.4864	n024dtep36	D	138.38	75.57	56.695	3.175	18	90.91	47.84	7.485	2.42	1.61	2550.8	45.42	2550.8	135.42	82.6459	-100.937	-588663	135.42	2.36352	6.48	15.3156
i025ltep32	L	131	61.305	48.4	15.615	16	82.075	50.215	9.285	-2.1	2.47	4845.37	52.315	4845.37	142.315	124.041	-239.659	-981644	142.315	2.48387	5.12	12.7174	n025dtep28	D	133.015	57.395	62.365	7.41	14	78.735	54.32	7.65	-1.76	2.385	5169.4	56.08	5169.4	146.08	101.32	-306.404	-840774	146.08	2.54958	3.92	9.99434
i026ltep28	L	144.79	50.55	53.655	7.38	14	89.86	53.95	6.475	0.2	2.805	7154.87	53.75	7154.87	143.75	140.235	-412.143	-1.13092e+06	143.75	2.50891	3.92	9.83493	n026ltep28	L	136.295	55.855	44.195	5.32	14	78.735	41.905	8.97	3.87	2.45	6725.19	38.035	6725.19	128.035	131.814	-295.977	-812161	128.035	2.23463	3.92	8.75976
i027dtep36	R	143.24	41.765	60.165	15.785	18	94.5	43.775	3.52	12.315	3.3	5743.89	31.46	5743.89	121.46	186.102	-166.542	-971272	121.46	2.11988	6.48	13.7368	n027dtep28	R	133.36	57.925	72.94	7.715	14	87.775	46.89	6.825	3.915	2.515	6718.75	42.975	6718.75	132.975	131.688	-327.145	-897686	132.975	2.32085	3.92	9.09774
i028ltep28	L	145.115	54.45	57.335	14.555	14	93.275	53.205	6.49	0.57	2.805	7188.44	52.635	7188.44	142.635	140.893	-408.091	-1.1198e+06	142.635	2.48945	3.92	9.75865	n028dtep28	R	123.13	48.715	53.56	19.03	14	82.61	50.81	6.535	1.865	2.825	7341.28	48.945	7341.28	138.945	143.889	-395.422	-1.08504e+06	138.945	2.42505	3.92	9.50619
i029ltep32	L	133.97	51.285	58.885	15.275	16	93.805	37.7	6.2	12.83	2.925	6802.51	24.87	6802.51	114.87	174.144	-178.804	-732383	114.87	2.00486	5.12	10.2649	n029dtep28	R	140.02	50.525	48.525	16.115	14	85.905	47.645	6.675	3.66	2.825	7501.73	43.985	7501.73	133.985	147.034	-372.123	-1.02111e+06	133.985	2.33848	3.92	9.16684
i030dtep28	R	126.765	47.72	58.83	6.435	14	79.805	51.985	6.375	1.425	2.66	6860.44	50.56	6860.44	140.56	134.465	-378.447	-1.03846e+06	140.56	2.45323	3.92	9.61668	n030dtep28	R	139.745	59.905	40.555	1.635	14	87.34	52.68	10.255	-4.615	2.495	6309.04	57.295	6309.04	147.295	123.657	-379.202	-1.04053e+06	147.295	2.57078	3.92	10.0775
i031dtep36	R	122.25	61.075	64.185	14.76	18	86.155	51.65	8.485	-1.665	2.5	3866.51	53.315	3866.51	143.315	125.275	-172.26	-1.00462e+06	143.315	2.50132	6.48	16.2085	n031dtep32	R	154.04	71.97	61.68	8.62	16	103.32	59.62	9.19	-6.06	2.52	4770.78	65.68	4770.78	155.68	122.132	-271.714	-1.11294e+06	155.68	2.71713	5.12	13.9117
i032dtep36	R	127.625	61.05	56.59	15.84	18	84.485	41.4	8.735	4.7	2.5	4186.92	36.7	4186.92	126.7	135.656	-139.012	-810716	126.7	2.21133	6.48	14.3294	n032ltep36	L	145.43	69.135	46.72	12.825	18	97.355	60.53	10.21	-7.68	2.555	3811.59	68.21	3811.59	158.21	123.496	-196.625	-1.14672e+06	158.21	2.76129	6.48	17.8931
i033dtep32	R	126.25	40.005	60.135	14.225	16	88.455	43.77	3.88	11.63	3.225	7059.36	32.14	7059.36	122.14	180.72	-234.719	-961411	122.14	2.13175	5.12	10.9145	n033dtep28	R	136.625	69.025	72.615	7.635	14	89.665	50.325	8.825	-1.455	2.33	5981.95	51.78	5981.95	141.78	117.246	-335.691	-921135	141.78	2.47453	3.92	9.70015
i034dtep36	R	139.555	65.34	55.89	13.135	18	101.68	38.68	9.13	6.24	2.695	4649.89	32.44	4649.89	122.44	150.656	-138.571	-808145	122.44	2.13698	6.48	13.8476	n034dtep28	R	133.145	48.39	55.1	12.955	14	85.325	46.72	6.145	5.205	2.825	7611.4	41.515	7611.4	131.515	149.183	-360.354	-988812	131.515	2.29537	3.92	8.99785
i035ltep28	L	140.46	55.54	70.02	13.26	14	89.06	33.98	5.91	17.34	2.64	8711.23	16.64	8711.23	106.64	170.74	-178.18	-488927	106.64	1.86122	3.92	7.29598	n035dtep36	R	116.375	51.54	50.995	7	18	90.885	53.555	8.83	-3.13	2.825	4318.76	56.685	4318.76	146.685	139.928	-200.502	-1.16933e+06	146.685	2.56014	6.48	16.5897
i036ltep28	L	128.325	49.815	64.45	5.67	14	83.2675	54.145	6.265	0.405	2.645	6748.58	53.74	6748.58	143.74	132.272	-388.69	-1.06656e+06	143.74	2.50874	3.92	9.83425	n035ltep28	L	153.508	69.4822	58.3582	1.3698	14	96.3052	47.34	9.635	-1.015	2.4	7042.45	48.355	7042.45	138.355	138.032	-375.904	-1.03148e+06	138.355	2.41475	3.92	9.46582
i037ltep28	L	127.545	41.51	54.135	8.625	14	86.3	42.295	5.15	10.54	3.07	8815.9	31.755	8815.9	121.755	172.792	-331.407	-909381	121.755	2.12503	3.92	8.3301	n036dtep28	R	146.035	59.595	56.2	0.975	14	96.005	43.975	8.42	3.265	2.61	7060.59	40.71	7060.59	130.71	138.388	-328.938	-902607	130.71	2.28132	3.92	8.94277
i038ltep32	L	135.305	42.075	74.65	28.86	16	83.595	31.73	2.24	28.23	3.035	9081.09	3.5	9081.09	93.5	232.476	-34.6492	-141923	93.5	1.63188	5.12	8.35524	n037ltep28	L	140.94	48.32	50.88	0.08	14	95.99	46.25	6.92	4.21	2.94	7899.92	42.04	7899.92	132.04	154.838	-377.87	-1.03687e+06	132.04	2.30453	3.92	9.03377
i039dtep32	R	150.496	76.6355	50.4677	40.9847	16	103.238	53.11	9.04	-1.9	2.71	5389.23	55.01	5389.23	145.01	137.964	-275.946	-1.13027e+06	145.01	2.5309	5.12	12.9582	n038ltep28	L	124.045	59.925	58.26	5.85	14	88.235	43.155	9.385	2.235	2.515	6796.5	40.92	6796.5	130.92	133.211	-317.981	-872541	130.92	2.28499	3.92	8.95714
i040ltep36	L	163.51	70.59	72.85	2.795	18	97.925	54.53	7.86	-2.095	2.385	3654.41	56.625	3654.41	146.625	118.403	-169.542	-988770	146.625	2.55909	6.48	16.5829	n039dtep28	R	137.03	68.035	67.275	9.775	14	85.415	49.68	8.87	-1.18	2.3	5928.01	50.86	5928.01	140.86	116.189	-328.414	-901169	140.86	2.45847	3.92	9.63721
i041ltep28	L	132.755	60.45	59.72	12.705	14	88.68	49.905	8.25	0.495	2.555	6715.96	49.41	6715.96	139.41	131.633	-364.286	-999600	139.41	2.43316	3.92	9.538	n040ltep28	L	113.16	69.415	54.67	19.135	14	81.635	31.68	11.315	8.625	2.34	7228.1	23.055	7228.1	113.055	141.671	-202.188	-554803	113.055	1.97318	3.92	7.73487
i042dtep36	R	127.715	57.405	55.16	27.515	18	86.93	31.075	7.41	17.455	2.73	5642.7	13.62	5642.7	103.62	182.823	-73.8195	-430515	103.62	1.80851	6.48	11.7191	n041dtep28	R	129.78	61.505	56.085	10.65	14	83.295	39.95	9.055	5.3	2.42	6802.77	34.65	6802.77	124.65	133.334	-276.271	-758088	124.65	2.17555	3.92	8.52817
i043dtep28	R	147.745	56.685	59.75	22.11	14	91.125	41.995	6.19	8.86	2.75	7813.81	33.135	7813.81	123.135	153.151	-305.081	-837142	123.135	2.14911	3.92	8.42452	n042dtep28	R	152.39	54.15	34.765	10.54	14	92.75	26.885	8.295	20.635	2.85	10708.5	6.25	10708.5	96.25	209.887	-83.2718	-228498	96.25	1.67988	3.92	6.58513
i044dtep36	R	133.82	64.495	80.295	0.955	18	88.0875	36.19	7.935	10.865	2.325	4255.8	25.325	4255.8	115.325	137.888	-101.135	-589818	115.325	2.0128	6.48	13.043	n043ltep36	L	159.125	54.83	58.08	3.975	18	92.75	56.51	6.49	-1.025	2.685	4102.43	57.535	4102.43	147.535	132.919	-192.294	-1.12146e+06	147.535	2.57497	6.48	16.6858
i045dtep36	R	142.81	60.835	63.51	2.08	18	96.925	50.915	8.13	-0.725	2.59	4026.36	51.64	4026.36	141.64	130.454	-175.399	-1.02292e+06	141.64	2.47208	6.48	16.0191	n044dtep28	R	146.43	63.65	63.31	3.68	14	97.43	43.57	8.36	3.68	2.55	6925.89	39.89	6925.89	129.89	135.747	-317.263	-870570	129.89	2.26701	3.92	8.88667
i046dtep28	R	120.66	59.65	52.64	12.69	14	88.285	36.57	9.605	7.24	2.6	7605.6	29.33	7605.6	119.33	149.07	-266.109	-730202	119.33	2.0827	3.92	8.16419	n045ltep28	L	151.78	71.895	60.865	13	14	95.7	49.835	9.07	-1.585	2.43	6248.99	51.42	6248.99	141.42	122.48	-348.934	-957475	141.42	2.46824	3.92	9.67552
i047dtep36	R	122.64	71.355	48.88	21.775	16	90.48	33.575	30.49	-21.26	4.515	8966.74	54.835	8966.74	144.835	229.549	-458.143	-1.87655e+06	144.835	2.52785	5.12	12.9426	n046dtep28	R	135.09	55.145	41.725	7.63	14	88.745	44.25	9.08	1.93	2.695	7226.88	42.32	7226.88	132.32	141.647	-347.546	-953667	132.32	2.30942	3.92	9.05293
i048dtep32	R	131	63.885	69.21	20.665	16	84.87	56.545	6.935	1.815	2.42	4986.33	54.73	4986.33	144.73	127.65	-254.44	-1.04219e+06	144.73	2.52602	5.12	12.9332	n047ltep28	L	134.5	62.835	65.935	15.075	14	88.745	39.445	7.885	7.905	2.495	7178.45	31.54	7178.45	121.54	140.698	-268.215	-735981	121.54	2.12127	3.92	8.31539
i049dtep36	R	144.2	63.215	67.86	21.485	18	77.52	51.9	6.84	0.745	2.305	3591.11	51.155	3591.11	141.155	116.352	-155.384	-906201	141.155	2.46362	6.48	15.9643	n048dtep36	R	148.93	62.845	41.895	2.835	18	81.935	45.995	9.865	-0.55	2.335	3711.33	46.545	3711.33	136.545	120.247	-149.673	-872891	136.545	2.38316	6.48	15.4429
i050ltep36	L	129.055	52.8	55.32	16.9	18	89.87	46.2	7.04	4.05	2.83	4592.18	42.15	4592.18	132.15	148.787	-171.205	-998469	132.15	2.30645	6.48	14.9458	n049ltep28	L	159.785	56.51	76.215	3.25	14	81.935	43.9	5.315	8.88	2.395	6719.78	35.02	6719.78	125.02	131.708	-275.445	-755821	125.02	2.18201	3.92	8.55348
i051ltep36	L	154.09	68.42	54.575	13.99	18	97.51	54.685	8.785	-2.585	2.55	3938.45	57.27	3938.45	147.27	127.606	-184.063	-1.07346e+06	147.27	2.57035	6.48	16.6558	n050dtep28	R	131.025	64.46	42.21	2.41	14	89.23	45.955	11.585	-3.295	2.445	6341.5	49.25	6341.5	139.25	124.293	-343.15	-941603	139.25	2.43037	3.92	9.52705
i052dtep28	R	147.42	60.9392	72.7209	21.282	14	91.3964	56.98	5.98	-0.485	2.595	6556.03	57.465	6556.03	147.465	128.498	-394.796	-1.08332e+06	147.465	2.57375	3.92	10.0891	n051ltep28	L	130.97	43.235	46.165	10.295	14	89.23	37.37	6.105	13.34	3.125	9563.1	24.03	9563.1	114.03	187.437	-278.16	-763271	114.03	1.9902	3.92	7.80158
i053dtep28	R	170.63	66.05	65.3	0.77	14	92	33.34	7.43	14.85	2.37	7680.15	18.49	7680.15	108.49	150.531	-173.977	-477393	108.49	1.89351	3.92	7.42255	n052dtep28	R	126.7	57.92	55.085	0.705	14	95.925	26.635	9.64	17.89	2.665	9661.93	8.745	9661.93	98.745	189.374	-104.927	-287919	98.745	1.72343	3.92	6.75583
i054dtep36	R	122.09	60.615	37.87	13.67	18	82.505	44.65	10.97	-1.5	2.525	4017.97	46.15	4017.97	136.15	130.182	-160.977	-938817	136.15	2.37627	6.48	15.3982	n053ltep28	L	125.845	59.715	59.7	8.995	14	95.925	28.18	8.935	17.57	2.68	9506.35	10.61	9506.35	100.61	186.325	-125.024	-343066	100.61	1.75598	3.92	6.88342
i055dtep36	R	130.78	59.1	53.8	2.615	18	96.595	45.695	9.055	1.15	2.65	4263.8	44.545	4263.8	134.545	138.147	-166.162	-969058	134.545	2.34825	6.48	15.2167	n054dtep36	R	131.345	67.11	73.445	16.185	18	87.865	44.91	8.175	3.015	2.385	3882.18	41.895	3882.18	131.895	125.783	-144.022	-839936	131.895	2.302	6.48	14.917
																							n055ltep28	L	137.765	54.99	55.48	12.275	14	84.985	40.37	7.28	8.255	2.615	7491.87	32.115	7491.87	122.115	146.841	-284.488	-780635	122.115	2.13131	3.92	8.35473
																							n056dtep28	R	135.705	51.055	52.855	2.085	14	84.985	54.275	7.505	-1.46	2.645	6710.94	55.735	6710.94	145.735	131.534	-396.158	-1.08706e+06	145.735	2.54356	3.92	9.97074
																							n057dtep28	R	129.21	61.22	58.14	6.755	14	86.45	33.025	9.195	11.54	2.455	7699.36	21.485	7699.36	111.485	150.908	-201.425	-552710	111.485	1.94578	3.92	7.62746
																							n058ltep28	L	133.75	54.495	60.7	8.695	14	96.17	44.125	7.16	5.435	2.81	7702.56	38.69	7702.56	128.69	150.97	-343.923	-943724	128.69	2.24606	3.92	8.80457
																							n059dtep28	R	127.23	48.465	53.995	9.9	14	86.845	56.78	6.775	-1.615	2.835	7139.75	58.395	7139.75	148.395	139.939	-434.342	-1.19183e+06	148.395	2.58998	3.92	10.1527
																							n060ltep28	L	128.405	43.43	54.645	4.095	14	86.845	43.92	5.82	7.95	2.955	8244.28	35.97	8244.28	125.97	161.588	-345.884	-949105	125.97	2.19859	3.92	8.61848
																							n061ltep28	L	121.65	62.36	71.135	6.48	14	84.985	44.915	8.745	2.055	2.375	6355.97	42.86	6355.97	132.86	124.577	-308.813	-847384	132.86	2.31884	3.92	9.08987
																							n062dtep28	R	132.265	43.82	58.96	16.59	14	92.555	49.075	4.57	6.265	3.195	8618.33	42.81	8618.33	132.81	168.919	-418.339	-1.14792e+06	132.81	2.31797	3.92	9.08645
																							n063ltep30	L	130.39	54.205	51.59	10.55	14	92.015	45.52	8.17	2.615	2.79	7453.92	42.905	7453.92	132.905	146.097	-362.466	-994606	132.905	2.31963	3.92	9.09295
																							n064dtep28	R	127.67	63.435	67.995	8.185	14	81.18	37.135	8.65	8.555	2.3	6776.43	28.58	6776.43	118.58	132.818	-231.553	-635382	118.58	2.06961	3.92	8.11288
																							n065ltep28	L	129.125	65.335	69.26	8.725	14	81.18	27.66	8.75	18.615	2.265	8200.27	9.045	8200.27	99.045	160.725	-92.0833	-252676	99.045	1.72866	3.92	6.77635
																							n066ltep28	L	119.065	62.295	60.57	3.765	14	82.73	44.21	10.155	0.14	2.345	6233.45	44.07	6233.45	134.07	122.176	-309.685	-849777	134.07	2.33996	3.92	9.17265
																							n067dtep36	R	142.975	57.9	58.71	1.145	18	89.655	54.785	8.02	-2.505	2.535	3864.57	57.29	3864.57	147.29	125.212	-180.65	-1.05355e+06	147.29	2.5707	6.48	16.6581
																							n068dtep28	R	144.925	66.3	59.89	2.415	14	91.295	57.405	9.3	-0.18	2.39	5955.16	57.585	5955.16	147.585	116.721	-359.091	-985345	147.585	2.57584	3.92	10.0973
																							n069dtep28	R	137.715	70.835	46.7	3.79	14	89.145	36.505	11.59	3.53	2.32	6598.33	32.975	6598.33	122.975	129.327	-256.521	-703893	122.975	2.14632	3.92	8.41357
																							n070dtep28	R	149.36	57.93	69.105	3.325	14	84.23	49.515	6.6	2.55	2.425	6350.39	46.965	6350.39	136.965	124.468	-331.552	-909780	136.965	2.39049	3.92	9.37072
																							n072dtep28	R	130.565	49.655	49.345	6.33	14	96.825	54.77	7.585	-1.875	2.995	7565.97	56.645	7565.97	146.645	148.293	-451.407	-1.23866e+06	146.645	2.55944	3.92	10.033
																							n073dtep28	R	128.86	63.28	51.325	4.485	14	91.145	48.495	10.515	-2.795	2.495	6439.14	51.29	6439.14	141.29	126.207	-358.9	-984820	141.29	2.46598	3.92	9.66662
																							n074ltep28	L	132.42	59.375	55.86	1.635	14	91.145	43.875	9.263	1.905	2.54	6830.3	41.97	6830.3	131.97	133.874	-326.264	-895269	131.97	2.30331	3.92	9.02898
																							n075dtep28	R	123.435	57.41	59.75	7.03	14	87.575	42.575	8.66	3.95	2.56	7029.11	38.625	7029.11	128.625	137.771	-313.408	-859992	128.625	2.24493	3.92	8.80012
																							n076dtep28	R	136.74	54.545	65.795	0.75	14	93.545	47.505	7.065	3.11	2.67	7083.91	44.395	7083.91	134.395	138.845	-353.993	-971358	134.395	2.34564	3.92	9.19489
																							n077ltep28	L	130.09	59.95	63.79	8.73	14	93.545	51.61	8.25	-1.19	2.61	6693.9	52.8	6693.9	142.8	131.2	-380.849	-1.04505e+06	142.8	2.49233	3.92	9.76993
																							n078dtep36	R	120.855	57.595	61.295	6.225	18	80.815	45.505	8.72	1.67	2.42	3895.15	43.835	3895.15	133.835	126.203	-149.873	-874062	133.835	2.33586	6.48	15.1364
																							n079dtep28	R	121.655	55.03	35.815	9.485	14	84.64	70.79	10.48	-10.005	2.67	6527.09	80.795	6527.09	170.795	127.931	-460.217	-1.26283e+06	170.795	2.98094	3.92	11.6853
																							n080dtep28	R	147.745	65.47	56.22	6.99	14	91.72	40.44	8.95	5.09	2.45	6864.43	35.35	6864.43	125.35	134.543	-283.682	-778424	125.35	2.18777	3.92	8.57606
																							n081ltep28	L	145.85	57.34	60.71	10	14	91.73	36.4	6.99	12.53	2.65	8118.48	23.87	8118.48	113.87	159.122	-234.661	-643908	113.87	1.98741	3.92	7.79063
																							n082dtep28	R	143.96	55.605	65.115	1.615	14	87.375	50.51	6.87	1.5	2.535	6580.46	49.01	6580.46	139.01	128.977	-354.792	-973550	139.01	2.42618	3.92	9.51063
																							n083dtep28	R	134.56	61.885	47.56	18.67	14	83.305	41.67	9.04	3.935	2.5	6889.6	37.735	6889.6	127.735	135.036	-301.179	-826435	127.735	2.2294	3.92	8.73923
																							n084ltep28	L	132.9	63.925	58.04	8.29	14	83.305	48.565	9.29	-1.205	2.355	6090.97	49.77	6090.97	139.77	119.383	-332.157	-911438	139.77	2.43945	3.92	9.56263
																							n085dtep28	R	115.55	47.72	47.55	8.855	14	87.76	46.75	8.11	1.85	2.91	7703.45	44.9	7703.45	134.9	150.988	-388.403	-1.06578e+06	134.9	2.35445	3.92	9.22944
																							n086ltep28	L	115.425	46.755	41.98	25.225	14	87.76	48.89	7.105	2.26	3.215	8482.59	46.63	8482.59	136.63	166.259	-440.449	-1.20859e+06	136.63	2.38464	3.92	9.3478
																							n087ltep36	L	117.265	59.095	58.8	0.9	16	84.97	46.97	6.95	3.84	1.72	3483.45	43.13	3483.45	133.13	89.1764	-148.843	-609660	133.13	2.32356	5.12	11.8966
																							n088ltep28	L	113.475	58.69	36.485	3.21	14	90.435	37.72	12.655	0.58	2.64	7294.23	37.14	7294.23	127.14	142.967	-314.571	-863184	127.14	2.21901	3.92	8.69853
	average	136.797	56.7301	59.5776	14.7703	15.6727	89.7393	44.895	7.38636	5.76664	2.71173	6463.91	39.1284	6480.54	129.128	152.114	-231.371	-847870	129.128	2.25372	4.97309	11.2469	n089dtep28	R	121.19	58.71	53.77	7.38	14	90.18	47.925	9.71	-1.475	2.605	6759.71	49.4	6759.71	139.4	132.49	-366.604	-1.00596e+06	139.4	2.43299	3.92	9.53732
	stdev	13.5285	8.70971	8.87145	8.6899	1.75388	5.60671	9.11969	3.60499	9.70613	0.363493	2298.38	17.5667	2359.85	17.5667	37.0411	139.628	390099	17.5667	0.306596	1.11966	3.03642	n091dtep36	L	140.43	57.705	47.095	9.48	14	93.675	30.275	8.645	15.72	2.72	9189.21	14.555	9189.21	104.555	180.108	-164.952	-452629	104.555	1.82483	3.92	7.15333
	ttest	0.144088	0.0570852	0.00957704	1.08612e-08	6.33265e-05	0.196082	0.546935	0.0124403	0.0260198	0.00364424	0.812546	0.145728	0.855573	0.145728	0.000595698	0.00243053	0.630835	0.145728	0.145728	8.80522e-05	0.0111308	n092dtep28	R	142.835	66.005	59.305	4.45	14	87.825	49.41	9.24	-1.575	2.355	6071.51	50.985	6071.51	140.985	119.002	-336.961	-924621	140.985	2.46065	3.92	9.64576
	%	0.022043	-0.0431434	0.0680381	0.471473	0.068717	0.0130473	-0.0191973	-0.1479	0.504154	0.0626411	-0.0116456	-0.0963275	-0.00904856	-0.0291891	0.110399	-0.255202	-0.0283727	-0.0291891	-0.0291891	0.135432	0.1082	n093ltep28	L	139.74	66.6	62.99	15.55	14	87.825	33.52	8.51	12.42	2.415	7599.43	21.1	7599.43	111.1	148.949	-195.412	-536211	111.1	1.93906	3.92	7.60112
																							n094ltep28	L	135.365	60.685	65.805	4	14	97.67	56.48	5.515	0.425	1.825	4606.12	56.055	4606.12	146.055	90.2801	-272.937	-748940	146.055	2.54914	3.92	9.99263
																							n095dtep28	R	126.18	55.24	36.19	21.54	14	91.835	48.69	9.22	-1.16	2.98	7711.8	49.85	7711.8	139.85	151.151	-421.041	-1.15534e+06	139.85	2.44084	3.92	9.5681
																								average	133.781	59.1776	55.524	7.80649	14.5957	88.5684	45.7569	8.47881	2.85936	2.54186	6539.18	42.8975	6539.18	132.898	135.321	-290.417	-871926	132.898	2.3195	4.29957	10.03
																								stdev	11.1786	6.72962	9.22335	5.3437	1.40138	5.13091	7.96674	1.63559	6.08062	0.32331	1561.79	13.6042	1561.79	13.6042	21.4229	93.6374	220240	13.6042	0.237439	0.89523	2.63307

## Sheet: table study vs control
	h (mm)	z (mm)	c (mm)	x (mm)	r (mm)	l/2 (mm)	CE (°)	theR	The-pola	R/Wb	Pmax/Wb	CE- The- pola	po	theF	pmax*r2	Gp	Gp*r3	Af	Af rad	2 r sq	A(cm2)			h (mm)	z (mm)	c (mm)	x (mm)	r (mm)	l/2 (mm)	CE (°)	theR	The-pola	R/Wb	Pmax/Wb	CE-the-pola	P0	theF	pmax*r2	Gp	Gp*r3	Af	Af rad	2 r sq	A(cm2)
average	136.797	56.7301	59.5776	14.7703	15.6727	89.7393	44.895	7.38636	5.76664	2.71173	6463.91	39.1284	6480.54	129.128	152.114	-231.371	-847870	129.128	2.25372	4.97309	11.2469		average	133.781	59.1776	55.524	7.80649	14.5957	88.5684	45.7569	8.47881	2.85936	2.54186	6539.18	42.8975	6539.18	132.898	135.321	-290.417	-871926	132.898	2.3195	4.29957	10.03
stdev	13.5285	8.70971	8.87145	8.6899	1.75388	5.60671	9.11969	3.60499	9.70613	0.363493	2298.38	17.5667	2359.85	17.5667	37.0411	139.628	390099	17.5667	0.306596	1.11966	3.03642		stdev	11.1786	6.72962	9.22335	5.3437	1.40138	5.13091	7.96674	1.63559	6.08062	0.32331	1561.79	13.6042	1561.79	13.6042	21.4229	93.6374	220240	13.6042	0.237439	0.89523	2.63307
ttest	0.144088	0.0570852	0.00957704	1.08612e-08	6.33265e-05	0.196082	0.546935	0.0124403	0.0260198	0.00364424	0.812546	0.145728	0.855573	0.145728	0.000595698	0.00243053	0.630835	0.145728	0.145728	8.80522e-05	0.0111308
%	0.022043	-0.0431434	0.0680381	0.471473	0.068717	0.0130473	-0.0191973	-0.1479	0.504154	0.0626411	-0.0116456	-0.0963275	-0.00904856	-0.0291891	0.110399	-0.255202	-0.0283727	-0.0291891	-0.0291891	0.135432	0.1082
	study	stdev study	control	st dev control	procentage	ttest	part
R/Wb	2.71173	0.363493	2.54186	0.32331	6.26411	0.00364424	0.0626411
pmax*r2	152.114	37.0411	135.321	21.4229	11.0399	0.000595698	0.110399
Pmax/Wb	6463.91	2298.38	6539.18	1561.79	-1.16456	0.812546	-0.0116456
Gp	-231.371	139.628	-290.417	93.6374	-25.5202	0.00243053	-0.255202
Gp*r3	-847870	390099	-871926	220240	-2.83727	0.630835	-0.0283727
A(cm2)	11.2469	3.03642	10.03	2.63307	10.82	0.0111308	0.1082
theF	129.128	17.5667	132.898	13.6042	-2.91891	0.145728	-0.0291891
The-pola	5.76664	9.70613	2.85936	6.08062	50.4154	0.0260198	0.504154
h (mm)	136.797	13.5285	133.781	11.1786	2.2043	0.144088	0.022043
z (mm)	56.7301	8.70971	59.1776	6.72962	-4.31434	0.0570852	-0.0431434
c (mm)	59.5776	8.87145	55.524	9.22335	6.80381	0.00957704	0.0680381
x (mm)	14.7703	8.6899	7.80649	5.3437	47.1473	1.08612e-08	0.471473
CE (°)	44.895	9.11969	45.7569	7.96674	-1.91973	0.546935	-0.0191973
r (mm)	15.6727	1.75388	14.5957	1.40138	6.8717	6.33265e-05	0.068717
theR	7.38636	9.70613	8.47881	1.63559	-14.79	0.0124403	-0.1479

## Sheet: study vs contralat all
code name	side	Hip L/D	h (mm)	z (mm)	c (mm)	x (mm)	r (mm)	l/2 (mm)	CE (°)	theR	The-pola	R/Wb	Pmax/Wb	CE- The- pola	po	theF	pmax*r2	Gp	Gp*r3	Af	Af rad	2 r sq	A(cm2)	code name	side	Hip L/R	h (mm)	z (mm)	c (mm)	x (mm)	r (mm)	l/2 (mm)	CE (°)	theR	The-pola	R/Wb	Pmax/Wb	CE- The- pola	po	theF	pmax*r2	Gp	Gp*r3	Af	Af rad	2 r sq	A(cm2)
i001ltep28	dislocated	L	152.345	51.55	65.505	23.56	14	91.495	37.83	4.51	16.095	2.895	9047.3	21.735	9047.3	111.735	177.327	-239.31	-656667	111.735	1.95014	3.92	7.64456	i001lpep46	contra lux	R	130.305	47.595	44.33	10.255	22.975	95.5	27.905	7.305	21.64	3.11	4363.77	6.265	4363.77	96.265	230.342	-20.7271	-251366	96.265	1.68014	10.557	17.7373
i002ltep28	dislocated	L	120.255	53.14	51.45	14.215	14	92.48	47.265	8.24	1.3	2.88	7573.63	45.965	7573.63	135.965	148.443	-388.914	-1.06718e+06	135.965	2.37304	3.92	9.3023	i001ltep28	contra lux	R	147.285	69.375	56.065	7.515	27.68	91.495	26.12	9.615	18.645	2.38	2268.89	7.475	2268.89	97.475	173.838	-10.6636	-226152	97.475	1.70126	15.3236	26.0695
i003ltep28	dislocated	L	141.185	57.105	71.345	13.905	14	90.635	42.185	6.04	8.97	2.635	7471.74	33.215	7471.74	123.215	146.446	-292.349	-802206	123.215	2.15051	3.92	8.42999	i002lpep50	contra lux	R	187.915	67.37	65.935	4.145	33.315	118.47	33.645	6.665	16.13	2.79	1917.04	17.515	1917.04	107.515	212.77	-17.3178	-640344	107.515	1.87649	22.1978	41.6539
i004dtep36	dislocated	R	158.265	60.915	56.55	2.895	18	85.53	40.835	7.725	6.995	2.4	4107.9	33.84	4107.9	123.84	133.096	-127.088	-741178	123.84	2.16142	6.48	14.006	i002ltep28	contra lux	R	120.025	54.375	54.41	11.59	18.37	92.48	39.995	8.435	6.405	2.8	4611.8	33.59	4611.8	123.59	155.628	-138.893	-861007	123.59	2.15705	6.74914	14.5582
i005ltep28	dislocated	L	131.444	63.5259	51.0026	18.2931	14	85.44	47.68	6.795	3.92	1.735	4570.64	43.76	4570.64	133.76	89.5844	-225.802	-619601	133.76	2.33455	3.92	9.15145	i003lpep54	contra lux	R	149.255	57.53	51.045	1.535	26.68	94.435	29.66	8.24	17.31	2.65	2528.31	12.35	2528.31	102.35	179.97	-20.2684	-384926	102.35	1.78634	14.2364	25.4312
i006ltep32	dislocated	L	128.09	61.105	58.445	23.92	16	90.655	55.885	8.035	-2.935	2.675	5150	58.82	5150	148.82	131.84	-275.379	-1.12795e+06	148.82	2.5974	5.12	13.2987	i003ltep28	contra lux	R	139.24	64.635	71.645	8.82	24.595	90.635	38.225	7.87	9.055	2.43	2307.62	29.17	2307.62	119.17	139.591	-45.7304	-680371	119.17	2.07991	12.0983	25.1633
i007ltep28	dislocated	L	154.68	65.19	71.13	7.145	14	99.13	67.43	7.29	-5.77	2.545	6246.24	73.2	6246.24	163.2	122.426	-427.117	-1.17201e+06	163.2	2.84838	3.92	11.1656	i004dtep36	contra lux	L	142.97	41.05	23.125	8.61	24.77	85.53	11.245	7.4	46.815	3.215	7853.01	-35.57	9654.48	54.43	592.353	226.725	3.4457e+06	54.43	0.949983	12.2711	11.6573
i008ltep28	dislocated	L	121.875	52.27	67.835	8.96	14	87.99	55.545	6.695	-0.925	2.695	6813.16	56.47	6813.16	146.47	133.538	-405.674	-1.11317e+06	146.47	2.55638	3.92	10.021	i004lpep46	contra lux	R	131.87	42.255	51.76	2.77	17.78	92.765	59.565	5.69	-1.255	3.14	4865.3	60.82	4865.3	150.82	153.806	-238.912	-1.34287e+06	150.82	2.63231	6.32257	16.6429
i009dtep28	dislocated	R	127.5	47.74	48.91	22.995	14	88.945	42.04	6.26	8.695	3.075	8709.88	33.345	8709.88	123.345	170.714	-341.974	-938377	123.345	2.15278	3.92	8.43888	i005lpep47	contra lux	R	143.79	59.65	56.3	5.87	23.435	93.425	36.59	8.215	9.925	2.605	2779.61	26.665	2779.61	116.665	152.656	-53.2288	-685080	116.665	2.03619	10.984	22.3655
i010ltep28	dislocated	L	156.085	64.505	71.535	14.615	14	91.325	52.25	6.64	0.87	2.475	6358.14	51.38	6358.14	141.38	124.62	-354.831	-973656	141.38	2.46755	3.92	9.67278	i006lpep49	contra lux	R	149.255	53.72	64.1	3.74	23.635	90.97	25.445	6.185	27.505	2.67	4008.32	-2.06	4010.92	87.94	224.055	6.10013	80538.9	87.94	1.53484	11.1723	17.1477
i011ltep28	dislocated	L	143.73	61.81	42.97	7.21	14	93.855	39.48	9.705	4.515	2.615	7326.91	34.965	7326.91	124.965	143.607	-299.92	-822980	124.965	2.18105	3.92	8.54972	i006ltep32	contra lux	R	134.26	50.715	56.64	0.55	23.025	90.655	39.345	7.265	9.18	2.745	2949.07	30.165	2949.07	120.165	156.345	-64.3597	-785620	120.165	2.09727	10.603	22.2374
i012ltep28	dislocated	L	111.695	29.71	42.25	16.6	14	78.895	21.625	2.935	41.37	2.645	14485.6	-19.745	15390.4	70.255	301.653	371.388	1.01909e+06	70.255	1.22618	3.92	4.80663	i007ltep28	contra lux	R	161.82	66.375	52.65	3.075	29.495	99.13	18.84	8.86	30.505	2.53	2835.81	-11.665	2895.62	78.335	251.906	19.8496	509326	78.335	1.3672	17.3991	23.7881
i013ltep32	dislocated	L	130.455	48.62	60.08	16.14	16	85.35	37.09	5.67	4.585	2.83	5327.76	32.505	5327.76	122.505	136.391	-178.937	-732928	122.505	2.13812	5.12	10.9472	i008ltep28	contra lux	R	113.035	39.19	62.015	36.925	14	87.99	53.045	2.87	6.41	3.47	9094.68	46.635	9094.68	136.635	178.256	-472.27	-1.29591e+06	136.635	2.38473	3.92	9.34814
i014ltep32	dislocated	L	105.1	56.915	64.185	43.11	16	82.64	46.22	6.8	4.43	2.76	5686.15	41.79	5686.15	131.79	145.565	-236.829	-970051	131.79	2.30017	5.12	11.7769	i009dtep28	contra lux	L	123.02	50.415	60.61	17.245	15.49	88.945	59.195	6.34	-2.015	2.865	5851.4	61.21	5851.4	151.21	140.399	-331.06	-1.23044e+06	151.21	2.63911	4.7988	12.6646
i015ltep32	dislocated	L	152.07	51.445	54.495	10.065	16	82.155	56.835	6.09	-0.64	2.63	5078.2	57.475	5078.2	147.475	130.002	-267.608	-1.09612e+06	147.475	2.57392	5.12	13.1785	i010ltep28	contra lux	R	155.45	60.245	71.385	16.45	26.355	91.325	45.365	5.85	6.73	2.575	2025.93	38.635	2025.93	128.635	140.718	-47.9948	-878584	128.635	2.2451	13.8917	31.1884
i016ltep36	dislocated	L	148.645	54.69	66.015	9.345	18	92.515	42.28	5.92	9.125	2.71	4657.56	33.155	4657.56	123.155	150.905	-141.514	-825308	123.155	2.14946	6.48	13.9285	i011ltep28	contra lux	R	140.925	54.635	36.385	8.585	24.5	93.855	29.23	9.05	16.06	2.835	3183.72	13.17	3183.72	103.17	191.103	-29.6074	-435411	103.17	1.80066	12.005	21.6169
i017ltep28	dislocated	L	154.885	59.365	60.08	23.235	14	95.035	49.82	6.265	2.9	2.76	7230.95	46.92	7230.95	136.92	141.727	-377.249	-1.03517e+06	136.92	2.3897	3.92	9.36764	i012ltep28	contra lux	R	119.56	37.02	55.18	10.3	18.96	78.895	45.26	4.235	9.83	3.105	4741.72	35.43	4741.72	125.43	170.456	-144.98	-988148	125.43	2.18917	7.18963	15.7393
i018ltep28	dislocated	L	140.87	49.295	47.255	20.67	14	96.18	25.37	6.17	27.595	3.15	13446.2	-2.225	13456.4	87.775	263.745	37.3163	102396	87.775	1.53196	3.92	6.00529	i013ltep32	contra lux	R	129.515	48.755	52.9	2.47	22.4	85.35	37.485	7.34	10.775	2.73	3183.74	26.71	3183.74	116.71	159.748	-63.8845	-718025	116.71	2.03697	10.0352	20.4414
i019ltep28	dislocated	L	117.55	43.965	57.93	16.125	14	93.53	38.605	5.03	13.625	3.215	9754.58	24.98	9754.58	114.98	191.19	-294.241	-807398	114.98	2.00678	3.92	7.86658	i014ltep32	contra lux	R	112.135	61.995	57.685	14.57	22.795	82.64	30.97	10.05	11.98	2.45	2977.19	18.99	2977.19	108.99	154.698	-42.4999	-503392	108.99	1.90223	10.3922	19.7685
i020dtep32	dislocated	R	141.205	60.41	60.535	4.995	16	93.17	50.4	8.19	-0.53	2.565	5062.3	50.93	5062.3	140.93	129.595	-245.64	-1.00614e+06	140.93	2.45969	5.12	12.5936	i015ltep32	contra lux	R	145.815	72.7	48.295	7.875	16	82.155	48.495	10.65	-3.29	2.195	4315.48	51.785	4315.48	141.785	110.476	-211.915	-868006	141.785	2.47462	5.12	12.67
i021dtep28	dislocated	R	128.985	50.35	57.425	16.075	14	92.835	49.525	6.345	2.96	2.955	7749.11	46.565	7749.11	136.565	151.883	-401.932	-1.1029e+06	136.565	2.38351	3.92	9.34335	i016ltep36	contra lux	R	146.3	65.295	65.37	4.16	25.155	92.515	59.355	8.425	-4.94	2.43	1878.53	64.295	1878.53	154.295	118.868	-67.288	-1.07105e+06	154.295	2.69296	12.6555	34.0806
i022dtep36	dislocated	R	121.725	58.955	53.3	16.415	18	87.37	39.48	9.03	5.75	2.625	4496.76	33.73	4496.76	123.73	145.695	-138.72	-809015	123.73	2.1595	6.48	13.9935	i017ltep28	contra lux	R	158.135	68.63	57.825	12.305	29.41	95.035	37.69	8.43	8.485	2.475	1645.26	29.205	1645.26	119.205	142.306	-27.2961	-694362	119.205	2.08052	17.299	35.9908
i023ltep28	dislocated	L	148.465	57.69	69.77	12.205	14	93	28.87	6.035	23.22	2.65	10035.5	5.65	10035.5	95.65	196.695	-70.5718	-193649	95.65	1.66941	3.92	6.54408	i018ltep28	contra lux	R	144.025	48.695	50.875	17.28	14.055	96.18	37.295	5.765	14.13	3.115	9624.45	23.165	9624.45	113.165	190.124	-269.375	-747912	113.165	1.9751	3.95086	7.80335
i024dtep36	dislocated	R	143.11	63.28	69.515	5.265	18	85.245	48.34	7.75	1.41	2.345	3717.08	46.93	3717.08	136.93	120.433	-150.856	-879790	136.93	2.38988	6.48	15.4864	i019ltep28	contra lux	R	127.385	33.36	53.975	15.73	16.365	93.53	34.005	3.73	22.105	4.16	10966.5	11.9	10966.5	101.9	293.697	-138.181	-605615	101.9	1.77849	5.35626	9.52607
i025ltep32	dislocated	L	131	61.305	48.4	15.615	16	82.075	50.215	9.285	-2.1	2.47	4845.37	52.315	4845.37	142.315	124.041	-239.659	-981644	142.315	2.48387	5.12	12.7174	i020dtep32	contra lux	L	143.795	58.35	61.1	2.11	22.19	93.17	30.595	7.78	17.225	2.585	3532.74	13.37	3532.74	103.37	173.95	-36.8141	-402241	103.37	1.80415	9.84792	17.7671
i026ltep28	dislocated	L	144.79	50.55	53.655	7.38	14	89.86	53.95	6.475	0.2	2.805	7154.87	53.75	7154.87	143.75	140.235	-412.143	-1.13092e+06	143.75	2.50891	3.92	9.83493	i021dtep28	contra lux	L	124.965	48.935	48.72	17.215	14	92.835	46.665	7.025	3.74	3.065	8183.15	42.925	8183.15	132.925	160.39	-398.075	-1.09232e+06	132.925	2.31998	3.92	9.09432
i027dtep36	dislocated	R	143.24	41.765	60.165	15.785	18	94.5	43.775	3.52	12.315	3.3	5743.89	31.46	5743.89	121.46	186.102	-166.542	-971272	121.46	2.11988	6.48	13.7368	i022dtep36	contra lux	L	126.495	42.165	41.005	6.08	22.95	87.37	20.87	6.915	32.305	3.105	5715.48	-11.435	5831.22	78.565	307.132	50.3737	608908	78.565	1.37122	10.5341	14.4445
i028ltep28	dislocated	L	145.115	54.45	57.335	14.555	14	93.275	53.205	6.49	0.57	2.805	7188.44	52.635	7188.44	142.635	140.893	-408.091	-1.1198e+06	142.635	2.48945	3.92	9.75865	i023ltep28	contra lux	R	147.23	57.15	71.955	6	16.73	93	46.905	6.15	5.07	2.615	4895.99	41.835	4895.99	131.835	137.035	-195.192	-914009	131.835	2.30095	5.59786	12.8804
i029ltep32	dislocated	L	133.97	51.285	58.885	15.275	16	93.805	37.7	6.2	12.83	2.925	6802.51	24.87	6802.51	114.87	174.144	-178.804	-732383	114.87	2.00486	5.12	10.2649	i024dtep36	contra lux	L	137.93	61.17	74.2	11.22	18	85.245	36.275	6.885	12.875	2.415	4498.74	23.4	4498.74	113.4	145.759	-99.2591	-578879	113.4	1.9792	6.48	12.8252
i030dtep28	dislocated	R	126.765	47.72	58.83	6.435	14	79.805	51.985	6.375	1.425	2.66	6860.44	50.56	6860.44	140.56	134.465	-378.447	-1.03846e+06	140.56	2.45323	3.92	9.61668	i025ltep32	contra lux	R	128.11	52.81	55.19	4.35	20.295	82.075	45.06	7.945	3.345	2.555	3287.48	41.715	3287.48	131.715	135.407	-107.789	-901035	131.715	2.29886	8.23774	18.9374
i031dtep36	dislocated	R	122.25	61.075	64.185	14.76	18	86.155	51.65	8.485	-1.665	2.5	3866.51	53.315	3866.51	143.315	125.275	-172.26	-1.00462e+06	143.315	2.50132	6.48	16.2085	i026ltep28	contra lux	R	145.865	58.21	55.125	12.56	23.16	89.86	39.21	7.505	8.835	2.625	2785.4	30.375	2785.4	120.375	149.405	-60.8144	-755478	120.375	2.10094	10.7277	22.5383
i032dtep36	dislocated	R	127.625	61.05	56.59	15.84	18	84.485	41.4	8.735	4.7	2.5	4186.92	36.7	4186.92	126.7	135.656	-139.012	-810716	126.7	2.21133	6.48	14.3294	i027dtep36	contra lux	L	142.755	52.975	58.47	14.195	14.2	94.5	47.94	6.225	4.21	2.87	7431.69	43.73	7431.69	133.73	149.853	-361.777	-1.03587e+06	133.73	2.33403	4.0328	9.41267
i033dtep32	dislocated	R	126.25	40.005	60.135	14.225	16	88.455	43.77	3.88	11.63	3.225	7059.36	32.14	7059.36	122.14	180.72	-234.719	-961411	122.14	2.13175	5.12	10.9145	i028ltep28	contra lux	R	154.19	51.68	55.45	4.11	26.455	93.275	29.68	6.325	21.54	2.79	2859.99	8.14	2859.99	98.14	200.162	-15.3073	-283414	98.14	1.71287	13.9973	23.9756
i034dtep36	dislocated	R	139.555	65.34	55.89	13.135	18	101.68	38.68	9.13	6.24	2.695	4649.89	32.44	4649.89	122.44	150.656	-138.571	-808145	122.44	2.13698	6.48	13.8476	i029ltep32	contra lux	R	142.59	50.22	61.37	7.53	16	95.22	46.38	5.77	6.1	2.9	6024.74	40.28	6024.74	130.28	154.233	-243.446	-997155	130.28	2.27381	5.12	11.6419
i035ltep28	dislocated	L	140.46	55.54	70.02	13.26	14	89.06	33.98	5.91	17.34	2.64	8711.23	16.64	8711.23	106.64	170.74	-178.18	-488927	106.64	1.86122	3.92	7.29598	i030dtep28	contra lux	L	129.995	55.425	53.335	0.38	23.39	79.805	44.955	8.82	28.905	2.415	5880.71	16.05	5880.71	106.05	321.729	-69.5116	-889504	106.05	1.85092	10.9418	20.2525
i036ltep28	dislocated	L	128.325	49.815	64.45	5.67	14	83.2675	54.145	6.265	0.405	2.645	6748.58	53.74	6748.58	143.74	132.272	-388.69	-1.06656e+06	143.74	2.50874	3.92	9.83425	i031dtep36	contra lux	L	146.945	54.33	64.485	13.905	24.9	86.155	29.7	5.83	22.635	2.63	3090.45	7.065	3090.45	97.065	191.611	-15.2655	-235672	97.065	1.6941	12.4002	21.0072
i037ltep28	dislocated	L	127.545	41.51	54.135	8.625	14	86.3	42.295	5.15	10.54	3.07	8815.9	31.755	8815.9	121.755	172.792	-331.407	-909381	121.755	2.12503	3.92	8.3301	i032dtep36	contra lux	L	134.12	59.96	57.445	6.91	22.385	84.485	43.605	8.63	3.18	2.44	2631.89	40.425	2631.89	130.425	131.881	-76.2411	-855186	130.425	2.27635	10.0218	22.813
i038ltep32	dislocated	L	135.305	42.075	74.65	28.86	16	83.595	31.73	2.24	28.23	3.035	9081.09	3.5	9081.09	93.5	232.476	-34.6492	-141923	93.5	1.63188	5.12	8.35524	i033dtep32	contra lux	L	130.16	49.02	59.22	3.8	22.19	88.455	33.7	6.65	16.165	2.78	3620.97	17.535	3620.97	107.535	178.295	-49.1643	-537182	107.535	1.87684	9.84792	18.483
i039dtep32	dislocated	R	150.496	76.6355	50.4677	40.9847	16	103.238	53.11	9.04	-1.9	2.71	5389.23	55.01	5389.23	145.01	137.964	-275.946	-1.13027e+06	145.01	2.5309	5.12	12.9582	i035ltep28	contra lux	R	146.41	60.975	70.215	8.425	23.115	89.77	34.35	6.925	14.805	2.49	2928.02	19.545	2928.02	109.545	156.445	-42.3776	-523382	109.545	1.91192	10.6861	20.4309
i040ltep36	dislocated	L	163.51	70.59	72.85	2.795	18	97.925	54.53	7.86	-2.095	2.385	3654.41	56.625	3654.41	146.625	118.403	-169.542	-988770	146.625	2.55909	6.48	16.5829	i036ltep28	contra lux	R	133.98	62.45	59.49	4.36	22.21	83.2675	39.475	9.1	5.625	2.35	2638.13	33.85	2638.13	123.85	130.135	-66.1636	-724877	123.85	2.16159	9.86568	21.3256
i041ltep28	dislocated	L	132.755	60.45	59.72	12.705	14	88.68	49.905	8.25	0.495	2.555	6715.96	49.41	6715.96	139.41	131.633	-364.286	-999600	139.41	2.43316	3.92	9.538	i037ltep28	contra lux	R	139.74	63.04	54.09	3.18	22.99	86.3	37.25	9.42	7.15	2.39	2605.36	30.1	2605.36	120.1	137.703	-56.834	-690598	120.1	2.09614	10.5708	22.1579
i042dtep36	dislocated	R	127.715	57.405	55.16	27.515	18	86.93	31.075	7.41	17.455	2.73	5642.7	13.62	5642.7	103.62	182.823	-73.8195	-430515	103.62	1.80851	6.48	11.7191	i038ltep32	contra lux	R	141.875	55.035	61.655	11.45	24.77	83.595	36.56	6.57	13.4	2.56	2641.07	23.16	2641.07	113.16	162.044	-41.9351	-637318	113.16	1.97501	12.2711	24.2355
i043dtep28	dislocated	R	147.745	56.685	59.75	22.11	14	91.125	41.995	6.19	8.86	2.75	7813.81	33.135	7813.81	123.135	153.151	-305.081	-837142	123.135	2.14911	3.92	8.42452	i039dtep32	contra lux	L	167.5	59.21	44.595	16.5	28.65	103.335	39.985	7.22	8.75	2.92	2016.18	31.235	2016.18	121.235	165.493	-36.4918	-858161	121.235	2.11595	16.4164	34.7364
i044dtep36	dislocated	R	133.82	64.495	80.295	0.955	18	88.0875	36.19	7.935	10.865	2.325	4255.8	25.325	4255.8	115.325	137.888	-101.135	-589818	115.325	2.0128	6.48	13.043	i040ltep36	contra lux	R	163.225	66.905	69.915	4.68	24.88	97.925	40.405	7.395	8.1	2.47	2244.67	32.305	2244.67	122.305	138.948	-48.2158	-742576	122.305	2.13462	12.3803	26.4273
i045dtep36	dislocated	R	142.81	60.835	63.51	2.08	18	96.925	50.915	8.13	-0.725	2.59	4026.36	51.64	4026.36	141.64	130.454	-175.399	-1.02292e+06	141.64	2.47208	6.48	16.0191	i041ltep28	contra lux	R	127.81	47.115	54.165	25.94	14	88.68	46.285	5.44	6.75	3.08	8396.43	39.535	8396.43	129.535	164.57	-381.767	-1.04757e+06	129.535	2.26081	3.92	8.86238
i046dtep28	dislocated	R	120.66	59.65	52.64	12.69	14	88.285	36.57	9.605	7.24	2.6	7605.6	29.33	7605.6	119.33	149.07	-266.109	-730202	119.33	2.0827	3.92	8.16419	i042dtep36	contra lux	L	142.285	41.625	54.51	19.68	21.965	86.93	30.88	3.965	25.37	3.19	4910.25	5.51	4910.25	95.51	236.901	-21.465	-227471	95.51	1.66696	9.64922	16.0849
i047dtep36	dislocated	R	122.64	71.355	48.88	21.775	16	90.48	33.575	30.49	-21.26	4.515	8966.74	54.835	8966.74	144.835	229.549	-458.143	-1.87655e+06	144.835	2.52785	5.12	12.9426	i043dtep28	contra lux	L	145.15	48.07	56.325	7.43	22.56	91.125	36.265	5.68	15.345	2.905	3527.21	20.92	3527.21	110.92	179.519	-55.8262	-640997	110.92	1.93592	10.1791	19.7059
i048dtep32	dislocated	R	131	63.885	69.21	20.665	16	84.87	56.545	6.935	1.815	2.42	4986.33	54.73	4986.33	144.73	127.65	-254.44	-1.04219e+06	144.73	2.52602	5.12	12.9332	i044dtep36	contra lux	L	133.745	68.035	71.98	4.925	26.745	88.0875	55.41	9.075	-4.28	2.305	1584.97	59.69	1584.97	149.69	113.372	-51.1614	-978747	149.69	2.61258	14.3059	37.3754
i049dtep36	dislocated	R	144.2	63.215	67.86	21.485	18	77.52	51.9	6.84	0.745	2.305	3591.11	51.155	3591.11	141.155	116.352	-155.384	-906201	141.155	2.46362	6.48	15.9643	i045dtep36	contra lux	L	153.81	53.65	51.205	2.78	28.7	96.925	32.66	7.135	16.24	2.815	2297.22	16.42	2297.22	106.42	189.22	-22.6261	-534879	106.42	1.85738	16.4738	30.5981
i050ltep36	dislocated	L	129.055	52.8	55.32	16.9	18	89.87	46.2	7.04	4.05	2.83	4592.18	42.15	4592.18	132.15	148.787	-171.205	-998469	132.15	2.30645	6.48	14.9458	i046dtep28	contra lux	L	115.415	60.175	47.345	10.34	23.03	88.285	34.75	10.895	6.495	2.595	2837.78	28.255	2837.78	118.255	150.511	-58.3325	-712512	118.255	2.06394	10.6076	21.8935
i051ltep36	dislocated	L	154.09	68.42	54.575	13.99	18	97.51	54.685	8.785	-2.585	2.55	3938.45	57.27	3938.45	147.27	127.606	-184.063	-1.07346e+06	147.27	2.57035	6.48	16.6558	i047dtep32	contra lux	L	134.14	54.98	51.06	11.74	22.75	90.48	20.855	28.13	-6.72	4.625	5718.67	27.575	5718.67	117.575	295.977	-116.362	-1.3701e+06	117.575	2.05207	10.3513	21.2415
i052dtep28	dislocated	R	147.42	60.9392	72.7209	21.282	14	91.3964	56.98	5.98	-0.485	2.595	6556.03	57.465	6556.03	147.465	128.498	-394.796	-1.08332e+06	147.465	2.57375	3.92	10.0891	i048dtep32	contra lux	L	135.04	68.225	59.575	5.155	22.625	84.87	49.24	9.265	-1.51	2.285	2259.49	50.75	2259.49	140.75	115.661	-77.3362	-895672	140.75	2.45655	10.2378	25.1497
i053dtep28	dislocated	R	170.63	66.05	65.3	0.77	14	92	33.34	7.43	14.85	2.37	7680.15	18.49	7680.15	108.49	150.531	-173.977	-477393	108.49	1.89351	3.92	7.42255	i049dtep36	contra lux	L	144.195	60.915	71.25	5.24	23.93	77.52	48.29	7.025	2.63	2.25	2032.22	45.66	2032.22	135.66	116.374	-60.7377	-832313	135.66	2.36771	11.4529	27.1172
i054dtep36	dislocated	R	122.09	60.615	37.87	13.67	18	82.505	44.65	10.97	-1.5	2.525	4017.97	46.15	4017.97	136.15	130.182	-160.977	-938817	136.15	2.37627	6.48	15.3982	i050ltep36	contra lux	R	125.175	50.485	49.535	18	18	89.87	25.37	7.24	25.05	2.945	7299.86	0.32	7299.86	90.32	236.516	-2.265	-13209.5	90.32	1.57638	6.48	10.215
i055dtep36	dislocated	R	130.78	59.1	53.8	2.615	18	96.595	45.695	9.055	1.15	2.65	4263.8	44.545	4263.8	134.545	138.147	-166.162	-969058	134.545	2.34825	6.48	15.2167	i052ltep28	contra lux	R	147.74	61.07	72.9	21.325	14.03	91.595	56.98	5.98	-0.485	2.595	6556.03	57.465	6556.03	147.465	129.05	-393.952	-1.08797e+06	147.465	2.57375	3.93682	10.1324
		average	136.797	56.7301	59.5776	14.7703	15.6727	89.7393	44.895	7.38636	5.76664	2.71173	6463.91	39.1284	6480.54	129.128	152.114	-231.371	-847870	129.128	2.25372	4.97309	11.2469	i053dtep28	contra lux	L	179.505	70.765	66.845	3.436	28.57	95.18	41.67	7.5	6.73	2.35	1585.17	34.94	1585.17	124.94	129.389	-31.7765	-741033	124.94	2.18061	16.3249	35.5983
		stdev	13.5285	8.70971	8.87145	8.6899	1.75388	5.60671	9.11969	3.60499	9.70613	0.363493	2298.38	17.5667	2359.85	17.5667	37.0411	139.628	390099	17.5667	0.306596	1.11966	3.03642	i054dtep36	contra lux	L	130.925	59.605	51.44	6.72	24.58	82.505	32.185	9.335	12.135	2.43	2519.41	20.05	2519.41	110.05	152.217	-35.1405	-521860	110.05	1.92073	12.0835	23.2093
		ttest	0.224235	0.620492	0.135167	0.000376617	4.60625e-17	0.5747	0.000491524	0.627016	0.00346397	0.607913	1.7113e-07	0.000659768	4.0169e-07	0.000659768	0.0149796	3.17458e-07	0.022374	0.000659768	0.000659768	5.00232e-16	7.79956e-13	i055dtep36	contra lux	L	127.355	62.12	47.795	10.82	23.445	96.595	36.935	10.295	5.595	2.695	2767.74	31.34	2767.74	121.34	152.134	-61.4008	-791270	121.34	2.11778	10.9934	23.2815
			-0.023851	0.0145626	0.0439976	0.363982	-0.418706	-0.00716979	0.146933	-0.0422865	-0.977562	-0.0141456	0.368956	0.312658	0.36531	0.0947413	-0.179143	0.586853	0.282165	0.0947413	0.0947413	-1.07122	-0.826002
																										average	140.06	55.904	56.9563	9.39416	22.235	90.3827	38.2984	7.69871	11.4039	2.75009	4079.01	26.8946	4113.14	116.895	179.364	-95.5901	-608631	116.895	2.0402	10.3004	20.5369
																										stdev	14.7789	8.96157	9.60256	6.82179	4.58101	6.48595	10.3286	3.20543	10.3202	0.424716	2243.59	19.4272	2309.18	19.4272	73.3763	125.483	665020	19.4272	0.339068	4.0111	7.97313

## Sheet: table study vs contralat all
Hip L/D	h (mm)	z (mm)	c (mm)	x (mm)	r (mm)	l/2 (mm)	CE (°)	theR	The-pola	R/Wb	Pmax/Wb	CE- The- pola	po	theF	pmax*r2	Gp	Gp*r3	Af	Af rad	2 r sq	A(cm2)	code name	side	Hip L/R	h (mm)	z (mm)	c (mm)	x (mm)	r (mm)	l/2 (mm)	CE (°)	theR	The-pola	R/Wb	Pmax/Wb	CE- The- pola	po	theF	pmax*r2	Gp	Gp*r3	Af	Af rad	2 r sq	A(cm2)
average	136.797	56.7301	59.5776	14.7703	15.6727	89.7393	44.895	7.38636	5.76664	2.71173	6463.91	39.1284	6480.54	129.128	152.114	-231.371	-847870	129.128	2.25372	4.97309	11.2469			average	140.06	55.904	56.9563	9.39416	22.235	90.3827	38.2984	7.69871	11.4039	2.75009	4079.01	26.8946	4113.14	116.895	179.364	-95.5901	-608631	116.895	2.0402	10.3004	20.5369
stdev	13.5285	8.70971	8.87145	8.6899	1.75388	5.60671	9.11969	3.60499	9.70613	0.363493	2298.38	17.5667	2359.85	17.5667	37.0411	139.628	390099	17.5667	0.306596	1.11966	3.03642			stdev	14.7789	8.96157	9.60256	6.82179	4.58101	6.48595	10.3286	3.20543	10.3202	0.424716	2243.59	19.4272	2309.18	19.4272	73.3763	125.483	665020	19.4272	0.339068	4.0111	7.97313
ttest	0.224235	0.620492	0.135167	0.000376617	4.60625e-17	0.5747	0.000491524	0.627016	0.00346397	0.607913	1.7113e-07	0.000659768	4.0169e-07	0.000659768	0.0149796	3.17458e-07	0.022374	0.000659768	0.000659768	5.00232e-16	7.79956e-13
	-0.023851	0.0145626	0.0439976	0.363982	-0.418706	-0.00716979	0.146933	-0.0422865	-0.977562	-0.0141456	0.368956	0.312658	0.36531	0.0947413	-0.179143	0.586853	0.282165	0.0947413	0.0947413	-1.07122	-0.826002
	study	stdev study	control	st dev control	procentage	ttest	part
R/Wb	2.71173	0.363493	2.75009	0.424716	-1.41456	0.607913	-0.0141456
pmax*r2	152.114	37.0411	179.364	73.3763	-17.9143	0.0149796	-0.179143
Pmax/Wb	6463.91	2298.38	4079.01	2243.59	36.8956	1.7113e-07	0.368956
Gp	-231.371	139.628	-95.5901	125.483	58.6853	3.17458e-07	0.586853
Gp*r3	-847870	390099	-608631	665020	28.2165	0.022374	0.282165
A(cm2)	11.2469	3.03642	20.5369	7.97313	-82.6002	7.79956e-13	-0.826002
theF	129.128	17.5667	116.895	19.4272	9.47413	0.000659768	0.0947413
The-pola	5.76664	9.70613	11.4039	10.3202	-97.7562	0.00346397	-0.977562
h (mm)	136.797	13.5285	140.06	14.7789	-2.3851	0.224235	-0.023851
z (mm)	56.7301	8.70971	55.904	8.96157	1.45626	0.620492	0.0145626
c (mm)	59.5776	8.87145	56.9563	9.60256	4.39976	0.135167	0.0439976
x (mm)	14.7703	8.6899	9.39416	6.82179	36.3982	0.000376617	0.363982
CE (°)	44.895	9.11969	38.2984	10.3286	14.6933	0.000491524	0.146933
r (mm)	15.6727	1.75388	22.235	4.58101	-41.8706	4.60625e-17	-0.418706
theR	7.38636	9.70613	7.69871	3.20543	-4.22865	0.627016	-0.0422865

## Sheet: study vs contralat prosthesis
code name	side	Hip L/R	h (mm)	z (mm)	c (mm)	x (mm)	r (mm)	l/2 (mm)	CE (°)	theR	The-pola	R/Wb	Pmax/Wb	CE- The- pola	po	theF	pmax*r2	Gp	Gp*r3	Af	Af rad	2 r sq	A(cm2)	code name	side	Hip L/R	h (mm)	z (mm)	c (mm)	x (mm)	r (mm)	l/2 (mm)	CE (°)	theR	The-pola	R/Wb	Pmax/Wb	CE- The- pola	po	theF	pmax*r2	Gp	Gp*r3	Af	Af rad	2 r sq	A(cm2)
i001ltep28	dislocated	L	152.345	51.55	65.505	23.56	14	91.495	37.83	4.51	16.095	2.895	9047.3	21.735	9047.3	111.735	177.327	-239.31	-656667	111.735	1.95014	3.92	7.64456	i002ltep28	contra lux	R	120.025	54.375	54.41	11.59	18.37	92.48	39.995	8.435	6.405	2.8	4611.8	33.59	4611.8	123.59	155.628	-138.893	-861007	123.59	2.15705	6.74914	14.5582
i002ltep28	dislocated	L	120.255	53.14	51.45	14.215	14	92.48	47.265	8.24	1.3	2.88	7573.63	45.965	7573.63	135.965	148.443	-388.914	-1.06718e+06	135.965	2.37304	3.92	9.3023	i004lpep46	contra lux	R	131.87	42.255	51.76	2.77	17.78	92.765	59.565	5.69	-1.255	3.14	4865.3	60.82	4865.3	150.82	153.806	-238.912	-1.34287e+06	150.82	2.63231	6.32257	16.6429
i003ltep28	dislocated	L	141.185	57.105	71.345	13.905	14	90.635	42.185	6.04	8.97	2.635	7471.74	33.215	7471.74	123.215	146.446	-292.349	-802206	123.215	2.15051	3.92	8.42999	i008ltep28	contra lux	R	113.035	39.19	62.015	36.925	14	87.99	53.045	2.87	6.41	3.47	9094.68	46.635	9094.68	136.635	178.256	-472.27	-1.29591e+06	136.635	2.38473	3.92	9.34814
i004dtep36	dislocated	R	158.265	60.915	56.55	2.895	18	85.53	40.835	7.725	6.995	2.4	4107.9	33.84	4107.9	123.84	133.096	-127.088	-741178	123.84	2.16142	6.48	14.006	i009dtep28	contra lux	R	123.02	50.415	60.61	17.245	15.49	88.945	59.195	6.34	-2.015	2.865	5851.4	61.21	5851.4	151.21	140.399	-331.06	-1.23044e+06	151.21	2.63911	4.7988	12.6646
i005ltep28	dislocated	L	131.444	63.5259	51.0026	18.2931	14	85.44	47.68	6.795	3.92	1.735	4570.64	43.76	4570.64	133.76	89.5844	-225.802	-619601	133.76	2.33455	3.92	9.15145	i012ltep28	contra lux	R	119.56	37.02	55.18	10.3	18.96	78.895	45.26	4.235	9.83	3.105	4741.72	35.43	4741.72	125.43	170.456	-144.98	-988148	125.43	2.18917	7.18963	15.7393
i006ltep32	dislocated	L	128.09	61.105	58.445	23.92	16	90.655	55.885	8.035	-2.935	2.675	5150	58.82	5150	148.82	131.84	-275.379	-1.12795e+06	148.82	2.5974	5.12	13.2987	i015ltep32	contra lux	R	145.815	72.7	48.295	7.875	16	82.155	48.495	10.65	-3.29	2.195	4315.48	51.785	4315.48	141.785	110.476	-211.915	-868006	141.785	2.47462	5.12	12.67
i007ltep28	dislocated	L	154.68	65.19	71.13	7.145	14	99.13	67.43	7.29	-5.77	2.545	6246.24	73.2	6246.24	163.2	122.426	-427.117	-1.17201e+06	163.2	2.84838	3.92	11.1656	i018ltep28	contra lux	R	144.025	48.695	50.875	17.28	14.055	96.18	37.295	5.765	14.13	3.115	9624.45	23.165	9624.45	113.165	190.124	-269.375	-747912	113.165	1.9751	3.95086	7.80335
i008ltep28	dislocated	L	121.875	52.27	67.835	8.96	14	87.99	55.545	6.695	-0.925	2.695	6813.16	56.47	6813.16	146.47	133.538	-405.674	-1.11317e+06	146.47	2.55638	3.92	10.021	i020dtep32	contra lux	R	143.795	58.35	61.1	2.11	22.19	93.17	30.595	7.78	17.225	2.585	3532.74	13.37	3532.74	103.37	173.95	-36.8141	-402241	103.37	1.80415	9.84792	17.7671
i009dtep28	dislocated	R	127.5	47.74	48.91	22.995	14	88.945	42.04	6.26	8.695	3.075	8709.88	33.345	8709.88	123.345	170.714	-341.974	-938377	123.345	2.15278	3.92	8.43888	i021dtep28	contra lux	R	124.965	48.935	48.72	17.215	14	92.835	46.665	7.025	3.74	3.065	8183.15	42.925	8183.15	132.925	160.39	-398.075	-1.09232e+06	132.925	2.31998	3.92	9.09432
i010ltep28	dislocated	L	156.085	64.505	71.535	14.615	14	91.325	52.25	6.64	0.87	2.475	6358.14	51.38	6358.14	141.38	124.62	-354.831	-973656	141.38	2.46755	3.92	9.67278	i023ltep28	contra lux	R	147.23	57.15	71.955	6	16.73	93	46.905	6.15	5.07	2.615	4895.99	41.835	4895.99	131.835	137.035	-195.192	-914009	131.835	2.30095	5.59786	12.8804
i011ltep28	dislocated	L	143.73	61.81	42.97	7.21	14	93.855	39.48	9.705	4.515	2.615	7326.91	34.965	7326.91	124.965	143.607	-299.92	-822980	124.965	2.18105	3.92	8.54972	i024dtep36	contra lux	R	137.93	61.17	74.2	11.22	18	85.245	36.275	6.885	12.875	2.415	4498.74	23.4	4498.74	113.4	145.759	-99.2591	-578879	113.4	1.9792	6.48	12.8252
i012ltep28	dislocated	L	111.695	29.71	42.25	16.6	14	78.895	21.625	2.935	41.37	2.645	14485.6	-19.745	15390.4	70.255	301.653	371.388	1.01909e+06	70.255	1.22618	3.92	4.80663	i027dtep36	contra lux	R	142.755	52.975	58.47	14.195	14.2	94.5	47.94	6.225	4.21	2.87	7431.69	43.73	7431.69	133.73	149.853	-361.777	-1.03587e+06	133.73	2.33403	4.0328	9.41267
i013ltep32	dislocated	L	130.455	48.62	60.08	16.14	16	85.35	37.09	5.67	4.585	2.83	5327.76	32.505	5327.76	122.505	136.391	-178.937	-732928	122.505	2.13812	5.12	10.9472	i029ltep32	contra lux	R	142.59	50.22	61.37	7.53	16	95.22	46.38	5.77	6.1	2.9	6024.74	40.28	6024.74	130.28	154.233	-243.446	-997155	130.28	2.27381	5.12	11.6419
i014ltep32	dislocated	L	105.1	56.915	64.185	43.11	16	82.64	46.22	6.8	4.43	2.76	5686.15	41.79	5686.15	131.79	145.565	-236.829	-970051	131.79	2.30017	5.12	11.7769	i041ltep28	contra lux	R	127.81	47.115	54.165	25.94	14	88.68	46.285	5.44	6.75	3.08	8396.43	39.535	8396.43	129.535	164.57	-381.767	-1.04757e+06	129.535	2.26081	3.92	8.86238
i015ltep32	dislocated	L	152.07	51.445	54.495	10.065	16	82.155	56.835	6.09	-0.64	2.63	5078.2	57.475	5078.2	147.475	130.002	-267.608	-1.09612e+06	147.475	2.57392	5.12	13.1785	i050ltep36	contra lux	R	125.175	50.485	49.535	18	18	89.87	25.37	7.24	25.05	2.945	7299.86	0.32	7299.86	90.32	236.516	-2.265	-13209.5	90.32	1.57638	6.48	10.215
i016ltep36	dislocated	L	148.645	54.69	66.015	9.345	18	92.515	42.28	5.92	9.125	2.71	4657.56	33.155	4657.56	123.155	150.905	-141.514	-825308	123.155	2.14946	6.48	13.9285	i052ltep28	contra lux	R	147.74	61.07	72.9	21.325	14.03	91.595	56.98	5.98	-0.485	2.595	6556.03	57.465	6556.03	147.465	129.05	-393.952	-1.08797e+06	147.465	2.57375	3.93682	10.1324
i017ltep28	dislocated	L	154.885	59.365	60.08	23.235	14	95.035	49.82	6.265	2.9	2.76	7230.95	46.92	7230.95	136.92	141.727	-377.249	-1.03517e+06	136.92	2.3897	3.92	9.36764
i018ltep28	dislocated	L	140.87	49.295	47.255	20.67	14	96.18	25.37	6.17	27.595	3.15	13446.2	-2.225	13456.4	87.775	263.745	37.3163	102396	87.775	1.53196	3.92	6.00529
i019ltep28	dislocated	L	117.55	43.965	57.93	16.125	14	93.53	38.605	5.03	13.625	3.215	9754.58	24.98	9754.58	114.98	191.19	-294.241	-807398	114.98	2.00678	3.92	7.86658
i020dtep32	dislocated	R	141.205	60.41	60.535	4.995	16	93.17	50.4	8.19	-0.53	2.565	5062.3	50.93	5062.3	140.93	129.595	-245.64	-1.00614e+06	140.93	2.45969	5.12	12.5936			average	133.584	52.0075	58.4725	14.22	16.3628	90.2203	45.3903	6.405	6.92187	2.86	6245.26	38.4684	6245.26	128.468	159.406	-244.997	-906469	128.468	2.2422	5.46165	12.0161
i021dtep28	dislocated	R	128.985	50.35	57.425	16.075	14	92.835	49.525	6.345	2.96	2.955	7749.11	46.565	7749.11	136.565	151.883	-401.932	-1.1029e+06	136.565	2.38351	3.92	9.34335			stdev	11.6311	8.95878	8.55162	8.9694	2.38682	4.78001	9.67371	1.73371	7.56594	0.318816	1889.04	16.8612	1889.04	16.8612	28.441	138.08	341986	16.8612	0.294283	1.65668	2.99014
i022dtep36	dislocated	R	121.725	58.955	53.3	16.415	18	87.37	39.48	9.03	5.75	2.625	4496.76	33.73	4496.76	123.73	145.695	-138.72	-809015	123.73	2.1595	6.48	13.9935
i023ltep28	dislocated	L	148.465	57.69	69.77	12.205	14	93	28.87	6.035	23.22	2.65	10035.5	5.65	10035.5	95.65	196.695	-70.5718	-193649	95.65	1.66941	3.92	6.54408
i024dtep36	dislocated	R	143.11	63.28	69.515	5.265	18	85.245	48.34	7.75	1.41	2.345	3717.08	46.93	3717.08	136.93	120.433	-150.856	-879790	136.93	2.38988	6.48	15.4864
i025ltep32	dislocated	L	131	61.305	48.4	15.615	16	82.075	50.215	9.285	-2.1	2.47	4845.37	52.315	4845.37	142.315	124.041	-239.659	-981644	142.315	2.48387	5.12	12.7174
i026ltep28	dislocated	L	144.79	50.55	53.655	7.38	14	89.86	53.95	6.475	0.2	2.805	7154.87	53.75	7154.87	143.75	140.235	-412.143	-1.13092e+06	143.75	2.50891	3.92	9.83493
i027dtep36	dislocated	R	143.24	41.765	60.165	15.785	18	94.5	43.775	3.52	12.315	3.3	5743.89	31.46	5743.89	121.46	186.102	-166.542	-971272	121.46	2.11988	6.48	13.7368
i028ltep28	dislocated	L	145.115	54.45	57.335	14.555	14	93.275	53.205	6.49	0.57	2.805	7188.44	52.635	7188.44	142.635	140.893	-408.091	-1.1198e+06	142.635	2.48945	3.92	9.75865
i029ltep32	dislocated	L	133.97	51.285	58.885	15.275	16	93.805	37.7	6.2	12.83	2.925	6802.51	24.87	6802.51	114.87	174.144	-178.804	-732383	114.87	2.00486	5.12	10.2649
i030dtep28	dislocated	R	126.765	47.72	58.83	6.435	14	79.805	51.985	6.375	1.425	2.66	6860.44	50.56	6860.44	140.56	134.465	-378.447	-1.03846e+06	140.56	2.45323	3.92	9.61668
i031dtep36	dislocated	R	122.25	61.075	64.185	14.76	18	86.155	51.65	8.485	-1.665	2.5	3866.51	53.315	3866.51	143.315	125.275	-172.26	-1.00462e+06	143.315	2.50132	6.48	16.2085
i032dtep36	dislocated	R	127.625	61.05	56.59	15.84	18	84.485	41.4	8.735	4.7	2.5	4186.92	36.7	4186.92	126.7	135.656	-139.012	-810716	126.7	2.21133	6.48	14.3294
i033dtep32	dislocated	R	126.25	40.005	60.135	14.225	16	88.455	43.77	3.88	11.63	3.225	7059.36	32.14	7059.36	122.14	180.72	-234.719	-961411	122.14	2.13175	5.12	10.9145
i034dtep36	dislocated	R	139.555	65.34	55.89	13.135	18	101.68	38.68	9.13	6.24	2.695	4649.89	32.44	4649.89	122.44	150.656	-138.571	-808145	122.44	2.13698	6.48	13.8476
i035ltep28	dislocated	L	140.46	55.54	70.02	13.26	14	89.06	33.98	5.91	17.34	2.64	8711.23	16.64	8711.23	106.64	170.74	-178.18	-488927	106.64	1.86122	3.92	7.29598
i036ltep28	dislocated	L	128.325	49.815	64.45	5.67	14	83.2675	54.145	6.265	0.405	2.645	6748.58	53.74	6748.58	143.74	132.272	-388.69	-1.06656e+06	143.74	2.50874	3.92	9.83425
i037ltep28	dislocated	L	127.545	41.51	54.135	8.625	14	86.3	42.295	5.15	10.54	3.07	8815.9	31.755	8815.9	121.755	172.792	-331.407	-909381	121.755	2.12503	3.92	8.3301
i038ltep32	dislocated	L	135.305	42.075	74.65	28.86	16	83.595	31.73	2.24	28.23	3.035	9081.09	3.5	9081.09	93.5	232.476	-34.6492	-141923	93.5	1.63188	5.12	8.35524
i039dtep32	dislocated	R	150.496	76.6355	50.4677	40.9847	16	103.238	53.11	9.04	-1.9	2.71	5389.23	55.01	5389.23	145.01	137.964	-275.946	-1.13027e+06	145.01	2.5309	5.12	12.9582
i040ltep36	dislocated	L	163.51	70.59	72.85	2.795	18	97.925	54.53	7.86	-2.095	2.385	3654.41	56.625	3654.41	146.625	118.403	-169.542	-988770	146.625	2.55909	6.48	16.5829
i041ltep28	dislocated	L	132.755	60.45	59.72	12.705	14	88.68	49.905	8.25	0.495	2.555	6715.96	49.41	6715.96	139.41	131.633	-364.286	-999600	139.41	2.43316	3.92	9.538
i042dtep36	dislocated	R	127.715	57.405	55.16	27.515	18	86.93	31.075	7.41	17.455	2.73	5642.7	13.62	5642.7	103.62	182.823	-73.8195	-430515	103.62	1.80851	6.48	11.7191
i043dtep28	dislocated	R	147.745	56.685	59.75	22.11	14	91.125	41.995	6.19	8.86	2.75	7813.81	33.135	7813.81	123.135	153.151	-305.081	-837142	123.135	2.14911	3.92	8.42452
i044dtep36	dislocated	R	133.82	64.495	80.295	0.955	18	88.0875	36.19	7.935	10.865	2.325	4255.8	25.325	4255.8	115.325	137.888	-101.135	-589818	115.325	2.0128	6.48	13.043
i045dtep36	dislocated	R	142.81	60.835	63.51	2.08	18	96.925	50.915	8.13	-0.725	2.59	4026.36	51.64	4026.36	141.64	130.454	-175.399	-1.02292e+06	141.64	2.47208	6.48	16.0191
i046dtep28	dislocated	R	120.66	59.65	52.64	12.69	14	88.285	36.57	9.605	7.24	2.6	7605.6	29.33	7605.6	119.33	149.07	-266.109	-730202	119.33	2.0827	3.92	8.16419
i047dtep36	dislocated	R	122.64	71.355	48.88	21.775	16	90.48	33.575	30.49	-21.26	4.515	8966.74	54.835	8966.74	144.835	229.549	-458.143	-1.87655e+06	144.835	2.52785	5.12	12.9426
i048dtep32	dislocated	R	131	63.885	69.21	20.665	16	84.87	56.545	6.935	1.815	2.42	4986.33	54.73	4986.33	144.73	127.65	-254.44	-1.04219e+06	144.73	2.52602	5.12	12.9332
i049dtep36	dislocated	R	144.2	63.215	67.86	21.485	18	77.52	51.9	6.84	0.745	2.305	3591.11	51.155	3591.11	141.155	116.352	-155.384	-906201	141.155	2.46362	6.48	15.9643
i050ltep36	dislocated	L	129.055	52.8	55.32	16.9	18	89.87	46.2	7.04	4.05	2.83	4592.18	42.15	4592.18	132.15	148.787	-171.205	-998469	132.15	2.30645	6.48	14.9458
i051ltep36	dislocated	L	154.09	68.42	54.575	13.99	18	97.51	54.685	8.785	-2.585	2.55	3938.45	57.27	3938.45	147.27	127.606	-184.063	-1.07346e+06	147.27	2.57035	6.48	16.6558
i052dtep28	dislocated	R	147.42	60.9392	72.7209	21.282	14	91.3964	56.98	5.98	-0.485	2.595	6556.03	57.465	6556.03	147.465	128.498	-394.796	-1.08332e+06	147.465	2.57375	3.92	10.0891
i053dtep28	dislocated	R	170.63	66.05	65.3	0.77	14	92	33.34	7.43	14.85	2.37	7680.15	18.49	7680.15	108.49	150.531	-173.977	-477393	108.49	1.89351	3.92	7.42255
i054dtep36	dislocated	R	122.09	60.615	37.87	13.67	18	82.505	44.65	10.97	-1.5	2.525	4017.97	46.15	4017.97	136.15	130.182	-160.977	-938817	136.15	2.37627	6.48	15.3982
i055dtep36	dislocated	R	130.78	59.1	53.8	2.615	18	96.595	45.695	9.055	1.15	2.65	4263.8	44.545	4263.8	134.545	138.147	-166.162	-969058	134.545	2.34825	6.48	15.2167
		average	136.797	56.7301	59.5776	14.7703	15.6727	89.7393	44.895	7.38636	5.76664	2.71173	6463.91	39.1284	6480.54	129.128	152.114	-231.371	-847870	129.128	2.25372	4.97309	11.2469
		stdev	13.5285	8.70971	8.87145	8.6899	1.75388	5.60671	9.11969	3.60499	9.70613	0.363493	2298.38	17.5667	2359.85	17.5667	37.0411	139.628	390099	17.5667	0.306596	1.11966	3.03642
		ttest	0.392268	0.0620132	0.659907	0.825462	0.20751	0.756397	0.850913	0.297321	0.662664	0.145163	0.729359	0.894263	0.715805	0.894263	0.470146	0.731593	0.589098	0.894263	0.894263	0.175335	0.374017
			0.0234879	0.0832468	0.0185483	0.0372553	-0.044031	-0.00536055	-0.0110327	0.132862	-0.200331	-0.0546783	0.0338254	0.0168657	0.0363058	0.00511062	-0.0479391	-0.0588941	-0.0691142	0.00511062	0.00511062	-0.0982405	-0.0683909

## Sheet: table study vs contralat prosth
	h (mm)	z (mm)	c (mm)	x (mm)	r (mm)	l/2 (mm)	CE (°)	theR	The-pola	R/Wb	Pmax/Wb	CE- The- pola	po	theF	pmax*r2	Gp	Gp*r3	kot za površino	kot v radianih	2 r kvadrat	A(cm2)	originalno ime	stran	Kolk L/D	h (mm)	z (mm)	c (mm)	x (mm)	r (mm)	l/2 (mm)	CE (°)	theR	The-pola	R/Wb	Pmax/Wb	CE- The- pola	po	theF	pmax*r2	Gp	Gp*r3	Af	Af rad	2 r sq	A(cm2)
average	136.797	56.7301	59.5776	14.7703	15.6727	89.7393	44.895	7.38636	5.76664	2.71173	6463.91	39.1284	6480.54	129.128	152.114	-231.371	-847870	129.128	2.25372	4.97309	11.2469			average	133.584	52.0075	58.4725	14.22	16.3628	90.2203	45.3903	6.405	6.92187	2.86	6245.26	38.4684	6245.26	128.468	159.406	-244.997	-906469	128.468	2.2422	5.46165	12.0161
stdev	13.5285	8.70971	8.87145	8.6899	1.75388	5.60671	9.11969	3.60499	9.70613	0.363493	2298.38	17.5667	2359.85	17.5667	37.0411	139.628	390099	17.5667	0.306596	1.11966	3.03642			stdev	11.6311	8.95878	8.55162	8.9694	2.38682	4.78001	9.67371	1.73371	7.56594	0.318816	1889.04	16.8612	1889.04	16.8612	28.441	138.08	341986	16.8612	0.294283	1.65668	2.99014
ttest	0.392268	0.0620132	0.659907	0.825462	0.20751	0.756397	0.850913	0.297321	0.662664	0.145163	0.729359	0.894263	0.715805	0.894263	0.470146	0.731593	0.589098	0.894263	0.894263	0.175335	0.374017
	0.0234879	0.0832468	0.0185483	0.0372553	-0.044031	-0.00536055	-0.0110327	0.132862	-0.200331	-0.0546783	0.0338254	0.0168657	0.0363058	0.00511062	-0.0479391	-0.0588941	-0.0691142	0.00511062	0.00511062	-0.0982405	-0.0683909
	study	stdev study	control	st dev control	procentage	ttest	part
R/Wb	2.71173	0.363493	2.86	0.318816	-5.46783	0.145163	-0.0546783
pmax*r2	152.114	37.0411	159.406	28.441	-4.79391	0.470146	-0.0479391
Pmax/Wb	6463.91	2298.38	6245.26	1889.04	3.38254	0.729359	0.0338254
Gp	-231.371	139.628	-244.997	138.08	-5.88941	0.731593	-0.0588941
Gp*r3	-847870	390099	-906469	341986	-6.91142	0.589098	-0.0691142
A(cm2)	11.2469	3.03642	12.0161	2.99014	-6.83909	0.374017	-0.0683909
theF	129.128	17.5667	128.468	16.8612	0.511062	0.894263	0.00511062
The-pola	5.76664	9.70613	6.92187	7.56594	-20.0331	0.662664	-0.200331
h (mm)	136.797	13.5285	133.584	11.6311	2.34879	0.392268	0.0234879
z (mm)	56.7301	8.70971	52.0075	8.95878	8.32468	0.0620132	0.0832468
c (mm)	59.5776	8.87145	58.4725	8.55162	1.85483	0.659907	0.0185483
x (mm)	14.7703	8.6899	14.22	8.9694	3.72553	0.825462	0.0372553
CE (°)	44.895	9.11969	45.3903	9.67371	-1.10327	0.850913	-0.0110327
r (mm)	15.6727	1.75388	16.3628	2.38682	-4.4031	0.20751	-0.044031
theR	7.38636	3.60499	6.405	1.73371	13.2862	0.297321	0.132862

## Sheet: study vs contralat native
code name	side	Hip L/R	h (mm)	z (mm)	c (mm)	x (mm)	r (mm)	l/2 (mm)	CE (°)	theR	The-pola	R/Wb	Pmax/Wb	CE- The- pola	po	theF	pmax*r2	Gp	Gp*r3	Af	Af rad	2 r sq	A(cm2)	code name	side	Hip L/R	h (mm)	z (mm)	c (mm)	x (mm)	r (mm)	l/2 (mm)	CE (°)	theR	The-pola	R/Wb	Pmax/Wb	CE- The- pola	po	theF	pmax*r2	Gp	Gp*r3	Af	Af rad	2 r sq	A(cm2)
i001ltep28	lux	L	152.345	51.55	65.505	23.56	14	91.495	37.83	4.51	16.095	2.895	9047.3	21.735	9047.3	111.735	177.327	-239.31	-656667	111.735	1.95014	3.92	7.64456	i042dtep36	contra lux	L	142.285	41.625	54.51	19.68	21.965	86.93	30.88	3.965	25.37	3.19	4910.25	5.51	4910.25	95.51	236.901	-21.465	-227471	95.51	1.66696	9.64922	16.0849
i002ltep28	lux	L	120.255	53.14	51.45	14.215	14	92.48	47.265	8.24	1.3	2.88	7573.63	45.965	7573.63	135.965	148.443	-388.914	-1.06718e+06	135.965	2.37304	3.92	9.3023	i020dtep32	contra lux	L	143.795	58.35	61.1	2.11	22.19	93.17	30.595	7.78	17.225	2.585	3532.74	13.37	3532.74	103.37	173.95	-36.8141	-402241	103.37	1.80415	9.84792	17.7671
i003ltep28	lux	L	141.185	57.105	71.345	13.905	14	90.635	42.185	6.04	8.97	2.635	7471.74	33.215	7471.74	123.215	146.446	-292.349	-802206	123.215	2.15051	3.92	8.42999	i033dtep32	contra lux	L	130.16	49.02	59.22	3.8	22.19	88.455	33.7	6.65	16.165	2.78	3620.97	17.535	3620.97	107.535	178.295	-49.1643	-537182	107.535	1.87684	9.84792	18.483
i004dtep36	lux	R	158.265	60.915	56.55	2.895	18	85.53	40.835	7.725	6.995	2.4	4107.9	33.84	4107.9	123.84	133.096	-127.088	-741178	123.84	2.16142	6.48	14.006	i036ltep28	contra lux	R	133.98	62.45	59.49	4.36	22.21	83.2675	39.475	9.1	5.625	2.35	2638.13	33.85	2638.13	123.85	130.135	-66.1636	-724877	123.85	2.16159	9.86568	21.3256
i005ltep28	lux	L	131.444	63.5259	51.0026	18.2931	14	85.44	47.68	6.795	3.92	1.735	4570.64	43.76	4570.64	133.76	89.5844	-225.802	-619601	133.76	2.33455	3.92	9.15145	i032dtep36	contra lux	L	134.12	59.96	57.445	6.91	22.385	84.485	43.605	8.63	3.18	2.44	2631.89	40.425	2631.89	130.425	131.881	-76.2411	-855186	130.425	2.27635	10.0218	22.813
i006ltep32	lux	L	128.09	61.105	58.445	23.92	16	90.655	55.885	8.035	-2.935	2.675	5150	58.82	5150	148.82	131.84	-275.379	-1.12795e+06	148.82	2.5974	5.12	13.2987	i013ltep32	contra lux	R	129.515	48.755	52.9	2.47	22.4	85.35	37.485	7.34	10.775	2.73	3183.74	26.71	3183.74	116.71	159.748	-63.8845	-718025	116.71	2.03697	10.0352	20.4414
i007ltep28	lux	L	154.68	65.19	71.13	7.145	14	99.13	67.43	7.29	-5.77	2.545	6246.24	73.2	6246.24	163.2	122.426	-427.117	-1.17201e+06	163.2	2.84838	3.92	11.1656	i043dtep28	contra lux	L	145.15	48.07	56.325	7.43	22.56	91.125	36.265	5.68	15.345	2.905	3527.21	20.92	3527.21	110.92	179.519	-55.8262	-640997	110.92	1.93592	10.1791	19.7059
i008ltep28	lux	L	121.875	52.27	67.835	8.96	14	87.99	55.545	6.695	-0.925	2.695	6813.16	56.47	6813.16	146.47	133.538	-405.674	-1.11317e+06	146.47	2.55638	3.92	10.021	i048dtep32	contra lux	L	135.04	68.225	59.575	5.155	22.625	84.87	49.24	9.265	-1.51	2.285	2259.49	50.75	2259.49	140.75	115.661	-77.3362	-895672	140.75	2.45655	10.2378	25.1497
i009dtep28	lux	R	127.5	47.74	48.91	22.995	14	88.945	42.04	6.26	8.695	3.075	8709.88	33.345	8709.88	123.345	170.714	-341.974	-938377	123.345	2.15278	3.92	8.43888	i047dtep32	contra lux	L	134.14	54.98	51.06	11.74	22.75	90.48	20.855	28.13	-6.72	4.625	5718.67	27.575	5718.67	117.575	295.977	-116.362	-1.3701e+06	117.575	2.05207	10.3513	21.2415
i010ltep28	lux	L	156.085	64.505	71.535	14.615	14	91.325	52.25	6.64	0.87	2.475	6358.14	51.38	6358.14	141.38	124.62	-354.831	-973656	141.38	2.46755	3.92	9.67278	i014ltep32	contra lux	R	112.135	61.995	57.685	14.57	22.795	82.64	30.97	10.05	11.98	2.45	2977.19	18.99	2977.19	108.99	154.698	-42.4999	-503392	108.99	1.90223	10.3922	19.7685
i011ltep28	lux	L	143.73	61.81	42.97	7.21	14	93.855	39.48	9.705	4.515	2.615	7326.91	34.965	7326.91	124.965	143.607	-299.92	-822980	124.965	2.18105	3.92	8.54972	i022dtep36	contra lux	L	126.495	42.165	41.005	6.08	22.95	87.37	20.87	6.915	32.305	3.105	5715.48	-11.435	5831.22	78.565	307.132	50.3737	608908	78.565	1.37122	10.5341	14.4445
i012ltep28	lux	L	111.695	29.71	42.25	16.6	14	78.895	21.625	2.935	41.37	2.645	14485.6	-19.745	15390.4	70.255	301.653	371.388	1.01909e+06	70.255	1.22618	3.92	4.80663	i001lpep46	contra lux	R	130.305	47.595	44.33	10.255	22.975	95.5	27.905	7.305	21.64	3.11	4363.77	6.265	4363.77	96.265	230.342	-20.7271	-251366	96.265	1.68014	10.557	17.7373
i013ltep32	lux	L	130.455	48.62	60.08	16.14	16	85.35	37.09	5.67	4.585	2.83	5327.76	32.505	5327.76	122.505	136.391	-178.937	-732928	122.505	2.13812	5.12	10.9472	i037ltep28	contra lux	R	139.74	63.04	54.09	3.18	22.99	86.3	37.25	9.42	7.15	2.39	2605.36	30.1	2605.36	120.1	137.703	-56.834	-690598	120.1	2.09614	10.5708	22.1579
i014ltep32	lux	L	105.1	56.915	64.185	43.11	16	82.64	46.22	6.8	4.43	2.76	5686.15	41.79	5686.15	131.79	145.565	-236.829	-970051	131.79	2.30017	5.12	11.7769	i006ltep32	contra lux	R	134.26	50.715	56.64	0.55	23.025	90.655	39.345	7.265	9.18	2.745	2949.07	30.165	2949.07	120.165	156.345	-64.3597	-785620	120.165	2.09727	10.603	22.2374
i015ltep32	lux	L	152.07	51.445	54.495	10.065	16	82.155	56.835	6.09	-0.64	2.63	5078.2	57.475	5078.2	147.475	130.002	-267.608	-1.09612e+06	147.475	2.57392	5.12	13.1785	i046dtep28	contra lux	L	115.415	60.175	47.345	10.34	23.03	88.285	34.75	10.895	6.495	2.595	2837.78	28.255	2837.78	118.255	150.511	-58.3325	-712512	118.255	2.06394	10.6076	21.8935
i016ltep36	lux	L	148.645	54.69	66.015	9.345	18	92.515	42.28	5.92	9.125	2.71	4657.56	33.155	4657.56	123.155	150.905	-141.514	-825308	123.155	2.14946	6.48	13.9285	i035ltep28	contra lux	R	146.41	60.975	70.215	8.425	23.115	89.77	34.35	6.925	14.805	2.49	2928.02	19.545	2928.02	109.545	156.445	-42.3776	-523382	109.545	1.91192	10.6861	20.4309
i017ltep28	lux	L	154.885	59.365	60.08	23.235	14	95.035	49.82	6.265	2.9	2.76	7230.95	46.92	7230.95	136.92	141.727	-377.249	-1.03517e+06	136.92	2.3897	3.92	9.36764	i026ltep28	contra lux	R	145.865	58.21	55.125	12.56	23.16	89.86	39.21	7.505	8.835	2.625	2785.4	30.375	2785.4	120.375	149.405	-60.8144	-755478	120.375	2.10094	10.7277	22.5383
i018ltep28	lux	L	140.87	49.295	47.255	20.67	14	96.18	25.37	6.17	27.595	3.15	13446.2	-2.225	13456.4	87.775	263.745	37.3163	102396	87.775	1.53196	3.92	6.00529	i030dtep28	contra lux	L	129.995	55.425	53.335	0.38	23.39	79.805	44.955	8.82	28.905	2.415	5880.71	16.05	5880.71	106.05	321.729	-69.5116	-889504	106.05	1.85092	10.9418	20.2525
i019ltep28	lux	L	117.55	43.965	57.93	16.125	14	93.53	38.605	5.03	13.625	3.215	9754.58	24.98	9754.58	114.98	191.19	-294.241	-807398	114.98	2.00678	3.92	7.86658	i005lpep47	contra lux	R	143.79	59.65	56.3	5.87	23.435	93.425	36.59	8.215	9.925	2.605	2779.61	26.665	2779.61	116.665	152.656	-53.2288	-685080	116.665	2.03619	10.984	22.3655
i020dtep32	lux	R	141.205	60.41	60.535	4.995	16	93.17	50.4	8.19	-0.53	2.565	5062.3	50.93	5062.3	140.93	129.595	-245.64	-1.00614e+06	140.93	2.45969	5.12	12.5936	i055dtep36	contra lux	L	127.355	62.12	47.795	10.82	23.445	96.595	36.935	10.295	5.595	2.695	2767.74	31.34	2767.74	121.34	152.134	-61.4008	-791270	121.34	2.11778	10.9934	23.2815
i021dtep28	lux	R	128.985	50.35	57.425	16.075	14	92.835	49.525	6.345	2.96	2.955	7749.11	46.565	7749.11	136.565	151.883	-401.932	-1.1029e+06	136.565	2.38351	3.92	9.34335	i006lpep49	contra lux	R	149.255	53.72	64.1	3.74	23.635	90.97	25.445	6.185	27.505	2.67	4008.32	-2.06	4010.92	87.94	224.055	6.10013	80538.9	87.94	1.53484	11.1723	17.1477
i022dtep36	lux	R	121.725	58.955	53.3	16.415	18	87.37	39.48	9.03	5.75	2.625	4496.76	33.73	4496.76	123.73	145.695	-138.72	-809015	123.73	2.1595	6.48	13.9935	i049dtep36	contra lux	L	144.195	60.915	71.25	5.24	23.93	77.52	48.29	7.025	2.63	2.25	2032.22	45.66	2032.22	135.66	116.374	-60.7377	-832313	135.66	2.36771	11.4529	27.1172
i023ltep28	lux	L	148.465	57.69	69.77	12.205	14	93	28.87	6.035	23.22	2.65	10035.5	5.65	10035.5	95.65	196.695	-70.5718	-193649	95.65	1.66941	3.92	6.54408	i011ltep28	contra lux	R	140.925	54.635	36.385	8.585	24.5	93.855	29.23	9.05	16.06	2.835	3183.72	13.17	3183.72	103.17	191.103	-29.6074	-435411	103.17	1.80066	12.005	21.6169
i024dtep36	lux	R	143.11	63.28	69.515	5.265	18	85.245	48.34	7.75	1.41	2.345	3717.08	46.93	3717.08	136.93	120.433	-150.856	-879790	136.93	2.38988	6.48	15.4864	i054dtep36	contra lux	L	130.925	59.605	51.44	6.72	24.58	82.505	32.185	9.335	12.135	2.43	2519.41	20.05	2519.41	110.05	152.217	-35.1405	-521860	110.05	1.92073	12.0835	23.2093
i025ltep32	lux	L	131	61.305	48.4	15.615	16	82.075	50.215	9.285	-2.1	2.47	4845.37	52.315	4845.37	142.315	124.041	-239.659	-981644	142.315	2.48387	5.12	12.7174	i003ltep28	contra lux	R	139.24	64.635	71.645	8.82	24.595	90.635	38.225	7.87	9.055	2.43	2307.62	29.17	2307.62	119.17	139.591	-45.7304	-680371	119.17	2.07991	12.0983	25.1633
i026ltep28	lux	L	144.79	50.55	53.655	7.38	14	89.86	53.95	6.475	0.2	2.805	7154.87	53.75	7154.87	143.75	140.235	-412.143	-1.13092e+06	143.75	2.50891	3.92	9.83493	i004dtep36	contra lux	L	142.97	41.05	23.125	8.61	24.77	85.53	11.245	7.4	46.815	3.215	7853.01	-35.57	9654.48	54.43	592.353	226.725	3.4457e+06	54.43	0.949983	12.2711	11.6573
i027dtep36	lux	R	143.24	41.765	60.165	15.785	18	94.5	43.775	3.52	12.315	3.3	5743.89	31.46	5743.89	121.46	186.102	-166.542	-971272	121.46	2.11988	6.48	13.7368	i038ltep32	contra lux	R	141.875	55.035	61.655	11.45	24.77	83.595	36.56	6.57	13.4	2.56	2641.07	23.16	2641.07	113.16	162.044	-41.9351	-637318	113.16	1.97501	12.2711	24.2355
i028ltep28	lux	L	145.115	54.45	57.335	14.555	14	93.275	53.205	6.49	0.57	2.805	7188.44	52.635	7188.44	142.635	140.893	-408.091	-1.1198e+06	142.635	2.48945	3.92	9.75865	i040ltep36	contra lux	R	163.225	66.905	69.915	4.68	24.88	97.925	40.405	7.395	8.1	2.47	2244.67	32.305	2244.67	122.305	138.948	-48.2158	-742576	122.305	2.13462	12.3803	26.4273
i029ltep32	lux	L	133.97	51.285	58.885	15.275	16	93.805	37.7	6.2	12.83	2.925	6802.51	24.87	6802.51	114.87	174.144	-178.804	-732383	114.87	2.00486	5.12	10.2649	i031dtep36	contra lux	L	146.945	54.33	64.485	13.905	24.9	86.155	29.7	5.83	22.635	2.63	3090.45	7.065	3090.45	97.065	191.611	-15.2655	-235672	97.065	1.6941	12.4002	21.0072
i030dtep28	lux	R	126.765	47.72	58.83	6.435	14	79.805	51.985	6.375	1.425	2.66	6860.44	50.56	6860.44	140.56	134.465	-378.447	-1.03846e+06	140.56	2.45323	3.92	9.61668	i016ltep36	contra lux	R	146.3	65.295	65.37	4.16	25.155	92.515	59.355	8.425	-4.94	2.43	1878.53	64.295	1878.53	154.295	118.868	-67.288	-1.07105e+06	154.295	2.69296	12.6555	34.0806
i031dtep36	lux	R	122.25	61.075	64.185	14.76	18	86.155	51.65	8.485	-1.665	2.5	3866.51	53.315	3866.51	143.315	125.275	-172.26	-1.00462e+06	143.315	2.50132	6.48	16.2085	i010ltep28	contra lux	R	155.45	60.245	71.385	16.45	26.355	91.325	45.365	5.85	6.73	2.575	2025.93	38.635	2025.93	128.635	140.718	-47.9948	-878584	128.635	2.2451	13.8917	31.1884
i032dtep36	lux	R	127.625	61.05	56.59	15.84	18	84.485	41.4	8.735	4.7	2.5	4186.92	36.7	4186.92	126.7	135.656	-139.012	-810716	126.7	2.21133	6.48	14.3294	i028ltep28	contra lux	R	154.19	51.68	55.45	4.11	26.455	93.275	29.68	6.325	21.54	2.79	2859.99	8.14	2859.99	98.14	200.162	-15.3073	-283414	98.14	1.71287	13.9973	23.9756
i033dtep32	lux	R	126.25	40.005	60.135	14.225	16	88.455	43.77	3.88	11.63	3.225	7059.36	32.14	7059.36	122.14	180.72	-234.719	-961411	122.14	2.13175	5.12	10.9145	i003lpep54	contra lux	R	149.255	57.53	51.045	1.535	26.68	94.435	29.66	8.24	17.31	2.65	2528.31	12.35	2528.31	102.35	179.97	-20.2684	-384926	102.35	1.78634	14.2364	25.4312
i034dtep36	lux	R	139.555	65.34	55.89	13.135	18	101.68	38.68	9.13	6.24	2.695	4649.89	32.44	4649.89	122.44	150.656	-138.571	-808145	122.44	2.13698	6.48	13.8476	i044dtep36	contra lux	L	133.745	68.035	71.98	4.925	26.745	88.0875	55.41	9.075	-4.28	2.305	1584.97	59.69	1584.97	149.69	113.372	-51.1614	-978747	149.69	2.61258	14.3059	37.3754
i035ltep28	lux	L	140.46	55.54	70.02	13.26	14	89.06	33.98	5.91	17.34	2.64	8711.23	16.64	8711.23	106.64	170.74	-178.18	-488927	106.64	1.86122	3.92	7.29598	i001ltep28	contra lux	R	147.285	69.375	56.065	7.515	27.68	91.495	26.12	9.615	18.645	2.38	2268.89	7.475	2268.89	97.475	173.838	-10.6636	-226152	97.475	1.70126	15.3236	26.0695
i036ltep28	lux	L	128.325	49.815	64.45	5.67	14	83.2675	54.145	6.265	0.405	2.645	6748.58	53.74	6748.58	143.74	132.272	-388.69	-1.06656e+06	143.74	2.50874	3.92	9.83425	i053dtep28	contra lux	L	179.505	70.765	66.845	3.436	28.57	95.18	41.67	7.5	6.73	2.35	1585.17	34.94	1585.17	124.94	129.389	-31.7765	-741033	124.94	2.18061	16.3249	35.5983
i037ltep28	lux	L	127.545	41.51	54.135	8.625	14	86.3	42.295	5.15	10.54	3.07	8815.9	31.755	8815.9	121.755	172.792	-331.407	-909381	121.755	2.12503	3.92	8.3301	i039dtep32	contra lux	L	167.5	59.21	44.595	16.5	28.65	103.335	39.985	7.22	8.75	2.92	2016.18	31.235	2016.18	121.235	165.493	-36.4918	-858161	121.235	2.11595	16.4164	34.7364
i038ltep32	lux	L	135.305	42.075	74.65	28.86	16	83.595	31.73	2.24	28.23	3.035	9081.09	3.5	9081.09	93.5	232.476	-34.6492	-141923	93.5	1.63188	5.12	8.35524	i045dtep36	contra lux	L	153.81	53.65	51.205	2.78	28.7	96.925	32.66	7.135	16.24	2.815	2297.22	16.42	2297.22	106.42	189.22	-22.6261	-534879	106.42	1.85738	16.4738	30.5981
i039dtep32	lux	R	150.496	76.6355	50.4677	40.9847	16	103.238	53.11	9.04	-1.9	2.71	5389.23	55.01	5389.23	145.01	137.964	-275.946	-1.13027e+06	145.01	2.5309	5.12	12.9582	i017ltep28	contra lux	R	158.135	68.63	57.825	12.305	29.41	95.035	37.69	8.43	8.485	2.475	1645.26	29.205	1645.26	119.205	142.306	-27.2961	-694362	119.205	2.08052	17.299	35.9908
i040ltep36	lux	L	163.51	70.59	72.85	2.795	18	97.925	54.53	7.86	-2.095	2.385	3654.41	56.625	3654.41	146.625	118.403	-169.542	-988770	146.625	2.55909	6.48	16.5829	i007ltep28	contra lux	R	161.82	66.375	52.65	3.075	29.495	99.13	18.84	8.86	30.505	2.53	2835.81	-11.665	2895.62	78.335	251.906	19.8496	509326	78.335	1.3672	17.3991	23.7881
i041ltep28	lux	L	132.755	60.45	59.72	12.705	14	88.68	49.905	8.25	0.495	2.555	6715.96	49.41	6715.96	139.41	131.633	-364.286	-999600	139.41	2.43316	3.92	9.538	i002lpep50	contra lux	R	187.915	67.37	65.935	4.145	33.315	118.47	33.645	6.665	16.13	2.79	1917.04	17.515	1917.04	107.515	212.77	-17.3178	-640344	107.515	1.87649	22.1978	41.6539
i042dtep36	lux	R	127.715	57.405	55.16	27.515	18	86.93	31.075	7.41	17.455	2.73	5642.7	13.62	5642.7	103.62	182.823	-73.8195	-430515	103.62	1.80851	6.48	11.7191
i043dtep28	lux	R	147.745	56.685	59.75	22.11	14	91.125	41.995	6.19	8.86	2.75	7813.81	33.135	7813.81	123.135	153.151	-305.081	-837142	123.135	2.14911	3.92	8.42452
i044dtep36	lux	R	133.82	64.495	80.295	0.955	18	88.0875	36.19	7.935	10.865	2.325	4255.8	25.325	4255.8	115.325	137.888	-101.135	-589818	115.325	2.0128	6.48	13.043
i045dtep36	lux	R	142.81	60.835	63.51	2.08	18	96.925	50.915	8.13	-0.725	2.59	4026.36	51.64	4026.36	141.64	130.454	-175.399	-1.02292e+06	141.64	2.47208	6.48	16.0191
i046dtep28	lux	R	120.66	59.65	52.64	12.69	14	88.285	36.57	9.605	7.24	2.6	7605.6	29.33	7605.6	119.33	149.07	-266.109	-730202	119.33	2.0827	3.92	8.16419
i047dtep36	lux	R	122.64	71.355	48.88	21.775	16	90.48	33.575	30.49	-21.26	4.515	8966.74	54.835	8966.74	144.835	229.549	-458.143	-1.87655e+06	144.835	2.52785	5.12	12.9426
i048dtep32	lux	R	131	63.885	69.21	20.665	16	84.87	56.545	6.935	1.815	2.42	4986.33	54.73	4986.33	144.73	127.65	-254.44	-1.04219e+06	144.73	2.52602	5.12	12.9332
i049dtep36	lux	R	144.2	63.215	67.86	21.485	18	77.52	51.9	6.84	0.745	2.305	3591.11	51.155	3591.11	141.155	116.352	-155.384	-906201	141.155	2.46362	6.48	15.9643
i050ltep36	lux	L	129.055	52.8	55.32	16.9	18	89.87	46.2	7.04	4.05	2.83	4592.18	42.15	4592.18	132.15	148.787	-171.205	-998469	132.15	2.30645	6.48	14.9458
i051ltep36	lux	L	154.09	68.42	54.575	13.99	18	97.51	54.685	8.785	-2.585	2.55	3938.45	57.27	3938.45	147.27	127.606	-184.063	-1.07346e+06	147.27	2.57035	6.48	16.6558
i052dtep28	lux	R	147.42	60.9392	72.7209	21.282	14	91.3964	56.98	5.98	-0.485	2.595	6556.03	57.465	6556.03	147.465	128.498	-394.796	-1.08332e+06	147.465	2.57375	3.92	10.0891
i053dtep28	lux	R	170.63	66.05	65.3	0.77	14	92	33.34	7.43	14.85	2.37	7680.15	18.49	7680.15	108.49	150.531	-173.977	-477393	108.49	1.89351	3.92	7.42255
i054dtep36	lux	R	122.09	60.615	37.87	13.67	18	82.505	44.65	10.97	-1.5	2.525	4017.97	46.15	4017.97	136.15	130.182	-160.977	-938817	136.15	2.37627	6.48	15.3982
i055dtep36	lux	R	130.78	59.1	53.8	2.615	18	96.595	45.695	9.055	1.15	2.65	4263.8	44.545	4263.8	134.545	138.147	-166.162	-969058	134.545	2.34825	6.48	15.2167
		average	136.797	56.7301	59.5776	14.7703	15.6727	89.7393	44.895	7.38636	5.76664	2.71173	6463.91	39.1284	6480.54	129.128	152.114	-231.371	-847870	129.128	2.25372	4.97309	11.2469
		stdev	13.5285	8.70971	8.87145	8.6899	1.75388	5.60671	9.11969	3.60499	9.70613	0.363493	2298.38	17.5667	2359.85	17.5667	37.0411	139.628	390099	17.5667	0.306596	1.11966	3.03642
		ttest	0.0292233	0.424011	0.127236	2.83709e-06	2.86114e-36	0.48704	2.12231e-06	0.217298	0.000580308	0.625878	3.27089e-13	1.36431e-05	3.35501e-12	1.36431e-05	0.00941368	1.69662e-13	0.00200688	1.36431e-05	1.36431e-05	2.59974e-32	1.52757e-22
			0.0473811	0.0243153	0.0502891	0.505647	0.577005	0.0100359	0.214104	0.123197	1.29432	0.0140835	0.524802	0.436411	0.518572	0.132241	0.218193	0.850823	0.433511	0.132241	0.132241	1.48307	1.143
																											143.278	58.1095	56.5815	7.30173	24.716	90.6399	35.2828	8.29634	13.2305	2.67354	3071.63	22.0523	3119.92	112.052	185.304	-34.5151	-480309	112.052	1.95568	12.3485	24.1021
																											15.0293	7.77749	10.1509	4.69359	2.59049	7.03711	9.34707	3.47617	10.7336	0.39765	1312.8	18.6292	1499.33	18.6292	82.4567	50.7264	730011	18.6292	0.325142	2.74227	6.50095

## Sheet: table study vs contralat native
	h (mm)	z (mm)	c (mm)	x (mm)	r (mm)	l/2 (mm)	CE (°)	theR	The-pola	R/Wb	Pmax/Wb	CE- The- pola	po	theF	pmax*r2	Gp	Gp*r3	Af	Af rad	2 r sq	A(cm2)		h (mm)	z (mm)	c (mm)	x (mm)	r (mm)	l/2 (mm)	CE (°)	theR	The-pola	R/Wb	Pmax/Wb	CE- The- pola	po	theF	pmax*r2	Gp	Gp*r3	Af	Af rad	2 r sq	A(cm2)
average	136.797	56.7301	59.5776	14.7703	15.6727	89.7393	44.895	7.38636	5.76664	2.71173	6463.91	39.1284	6480.54	129.128	152.114	-231.371	-847870	129.128	2.25372	4.97309	11.2469		143.278	58.1095	56.5815	7.30173	24.716	90.6399	35.2828	8.29634	13.2305	2.67354	3071.63	22.0523	3119.92	112.052	185.304	-34.5151	-480309	112.052	1.95568	12.3485	24.1021
stdev	13.5285	8.70971	8.87145	8.6899	1.75388	5.60671	9.11969	3.60499	9.70613	0.363493	2298.38	17.5667	2359.85	17.5667	37.0411	139.628	390099	17.5667	0.306596	1.11966	3.03642		15.0293	7.77749	10.1509	4.69359	2.59049	7.03711	9.34707	3.47617	10.7336	0.39765	1312.8	18.6292	1499.33	18.6292	82.4567	50.7264	730011	18.6292	0.325142	2.74227	6.50095
ttest	0.0292233	0.424011	0.127236	2.83709e-06	2.86114e-36	0.48704	2.12231e-06	0.217298	0.000580308	0.625878	3.27089e-13	1.36431e-05	3.35501e-12	1.36431e-05	0.00941368	1.69662e-13	0.00200688	1.36431e-05	1.36431e-05	2.59974e-32	1.52757e-22
	0.0473811	0.0243153	0.0502891	0.505647	0.577005	0.0100359	0.214104	0.123197	1.29432	0.0140835	0.524802	0.436411	0.518572	0.132241	0.218193	0.850823	0.433511	0.132241	0.132241	1.48307	1.143
	study	stdev study	control	st dev control	procentage	ttest	part
R/Wb	2.71173	0.363493	2.67354	0.39765	1.40835	0.625878	0.0140835
pmax*r2	152.114	37.0411	185.304	82.4567	21.8193	0.00941368	0.218193
Pmax/Wb	6463.91	2298.38	3071.63	1312.8	52.4802	3.27089e-13	0.524802
Gp	-231.371	139.628	-34.5151	50.7264	85.0823	1.69662e-13	0.850823
Gp*r3	-847870	390099	-480309	730011	43.3511	0.00200688	0.433511
A(cm2)	11.2469	3.03642	24.1021	6.50095	114.3	1.52757e-22	1.143
theF	129.128	17.5667	112.052	18.6292	13.2241	1.36431e-05	0.132241
The-pola	5.76664	9.70613	13.2305	10.7336	129.432	0.000580308	1.29432
h (mm)	136.797	13.5285	143.278	15.0293	4.73811	0.0292233	0.0473811
z (mm)	56.7301	8.70971	58.1095	7.77749	2.43153	0.424011	0.0243153
c (mm)	59.5776	8.87145	56.5815	10.1509	5.02891	0.127236	0.0502891
x (mm)	14.7703	8.6899	7.30173	4.69359	50.5647	2.83709e-06	0.505647
CE (°)	44.895	9.11969	35.2828	9.34707	21.4104	2.12231e-06	0.214104
r (mm)	15.6727	1.75388	24.716	2.59049	57.7005	2.86114e-36	0.577005
theR	7.38636	9.70613	8.29634	3.47617	12.3197	0.217298	0.123197

## Sheet: contra study vs contra ctrl nat
code name	side	Hip L/R	h (mm)	z (mm)	c (mm)	x (mm)	r (mm)	l/2 (mm)	CE (°)	theR	The-pola	R/Wb	Pmax/Wb	CE- The- pola	po	theF	pmax*r2	Gp	Gp*r3	Af	Af rad	2 r sq	A(cm2)	code name	side	Hip L/D	h (mm)	z (mm)	c (mm)	x (mm)	r (mm)	l/2 (mm)	CE (°)	theR	The-pola	R/Wb	Pmax/Wb	CE- The- pola	po	theF	pmax*r2	Gp	Gp*r3	Af	Af rad	2 r sq	A(cm2)
n017dtep28	contra	L	130.165	58.955	43.835	3.525	19.25	86.845	29.46	10.31	13.115	2.525	4451.96	16.345	4451.96	106.345	164.973	-65.0843	-464268	106.345	1.85607	7.41125	13.7558	i042dtep36	contra lux	L	142.285	41.625	54.51	19.68	21.965	86.93	30.88	3.965	25.37	3.19	4910.25	5.51	4910.25	95.51	236.901	-21.465	-227471	95.51	1.66696	9.64922	16.0849
n068dtep28	contra	L	139.235	59.725	43.575	4.095	20.05	91.295	37.165	9.815	6.365	2.59	4692.88	30.8	4692.88	120.8	188.655	-119.848	-965993	120.8	2.10836	8.04005	16.9513	i020dtep32	contra lux	L	143.795	58.35	61.1	2.11	22.19	93.17	30.595	7.78	17.225	2.585	3532.74	13.37	3532.74	103.37	173.95	-36.8141	-402241	103.37	1.80415	9.84792	17.7671
n019dtep28	contra	L	116.92	53.825	45.95	1.08	21.25	72.02	31.445	10.045	11.49	2.335	3363.48	19.955	3363.48	109.955	151.882	-54.0186	-518346	109.955	1.91908	9.03125	17.3317	i033dtep32	contra lux	L	130.16	49.02	59.22	3.8	22.19	88.455	33.7	6.65	16.165	2.78	3620.97	17.535	3620.97	107.535	178.295	-49.1643	-537182	107.535	1.87684	9.84792	18.483
n003dtep28	contra	L	149.275	58.565	54.41	12.86	21.38	89.01	37.72	10.105	5.36	6.88	1759.11	32.36	1759.11	122.36	80.4095	-44.0383	-430381	122.36	2.13558	9.14209	19.5237	i036ltep28	contra lux	D	133.98	62.45	59.49	4.36	22.21	83.2675	39.475	9.1	5.625	2.35	2638.13	33.85	2638.13	123.85	130.135	-66.1636	-724877	123.85	2.16159	9.86568	21.3256
n057dtep28	contra	L	141.925	55.535	72.17	6.29	21.89	86.45	61.345	6.045	-1.9455	2.535	2598.84	63.2905	2598.84	153.291	124.529	-106.055	-1.11242e+06	153.291	2.67542	9.58344	25.6398	i032dtep36	contra lux	L	134.12	59.96	57.445	6.91	22.385	84.485	43.605	8.63	3.18	2.44	2631.89	40.425	2631.89	130.425	131.881	-76.2411	-855186	130.425	2.27635	10.0218	22.813
n088ltep28	contra	R	119.49	61.46	41.735	1.21	21.99	90.435	20.135	12.27	20.375	2.53	4262.57	-0.24	4262.61	89.76	206.123	0.811965	8634.02	89.76	1.56661	9.6712	15.151	i013ltep32	contra lux	D	129.515	48.755	52.9	2.47	22.4	85.35	37.485	7.34	10.775	2.73	3183.74	26.71	3183.74	116.71	159.748	-63.8845	-718025	116.71	2.03697	10.0352	20.4414
n066ltep28	contra	R	126.43	57.84	55.6	4.815	22.48	82.73	19.37	9.05	29.215	2.45	4588.01	-9.845	4656.58	80.155	235.321	35.4181	402359	80.155	1.39897	10.107	14.1394	i043dtep28	contra lux	L	145.15	48.07	56.325	7.43	22.56	91.125	36.265	5.68	15.345	2.905	3527.21	20.92	3527.21	110.92	179.519	-55.8262	-640997	110.92	1.93592	10.1791	19.7059
n030dtep28	contra	L	145.95	63.635	43.685	8.52	22.69	87.34	35.85	9.695	7.73	2.465	2774.7	28.12	2774.7	118.12	142.851	-57.6363	-673286	118.12	2.06158	10.2967	21.2275	i048dtep32	contra lux	L	135.04	68.225	59.575	5.155	22.625	84.87	49.24	9.265	-1.51	2.285	2259.49	50.75	2259.49	140.75	115.661	-77.3362	-895672	140.75	2.45655	10.2378	25.1497
n071dtep28	contra	L	146.4	65.29	58.77	2.2	22.745	86.91	33	9.035	11.945	2.335	2821.83	21.055	2821.83	111.055	145.983	-44.5716	-524465	111.055	1.93828	10.3467	20.0548	i047dtep32	contra lux	L	134.14	54.98	51.06	11.74	22.75	90.48	20.855	28.13	-6.72	4.625	5718.67	27.575	5718.67	117.575	295.977	-116.362	-1.3701e+06	117.575	2.05207	10.3513	21.2415
n054dtep36	contra	L	133.23	63.985	63.875	1.76	22.85	87.865	41.845	9.395	3.175	2.37	2456.35	38.67	2456.35	128.67	128.251	-67.1688	-801358	128.67	2.24572	10.4425	23.4508	i014ltep32	contra lux	D	112.135	61.995	57.685	14.57	22.795	82.64	30.97	10.05	11.98	2.45	2977.19	18.99	2977.19	108.99	154.698	-42.4999	-503392	108.99	1.90223	10.3922	19.7685
n072dtep28	contra	L	142.745	51.19	57.57	6.65	22.935	96.825	31.46	6.3685	19.255	2.91	3779.91	12.205	3779.91	102.205	198.829	-34.8425	-420344	102.205	1.78381	10.5203	18.7662	i022dtep36	contra lux	L	126.495	42.165	41.005	6.08	22.95	87.37	20.87	6.915	32.305	3.105	5715.48	-11.435	5831.22	78.565	307.132	50.3737	608908	78.565	1.37122	10.5341	14.4445
n005dtep28	contra	L	129.565	56.355	52.035	9.225	23.215	89.365	37.585	8.63	8.17	2.66	2836.84	29.415	2836.84	119.415	152.888	-60.0156	-750880	119.415	2.08418	10.7787	22.4649	i037ltep28	contra lux	D	139.74	63.04	54.09	3.18	22.99	86.3	37.25	9.42	7.15	2.39	2605.36	30.1	2605.36	120.1	137.703	-56.834	-690598	120.1	2.09614	10.5708	22.1579
n082dtep28	contra	L	144.72	57.235	59.195	3.815	23.35	87.375	35.925	7.56	11.87	2.525	2777.69	24.055	2777.69	114.055	151.446	-48.4892	-617314	114.055	1.99064	10.9045	21.7068	i006ltep32	contra lux	D	134.26	50.715	56.64	0.55	23.025	90.655	39.345	7.265	9.18	2.745	2949.07	30.165	2949.07	120.165	156.345	-64.3597	-785620	120.165	2.09727	10.603	22.2374
n014dtep28	contra	L	142.845	62.145	71.095	7.875	23.36	89.98	40.7	7.32	7.875	2.465	2523.29	32.825	2523.29	122.825	137.693	-58.5536	-746401	122.825	2.1437	10.9138	23.3959	i046dtep28	contra lux	L	115.415	60.175	47.345	10.34	23.03	88.285	34.75	10.895	6.495	2.595	2837.78	28.255	2837.78	118.255	150.511	-58.3325	-712512	118.255	2.06394	10.6076	21.8935
n038ltep28	contra	R	134.755	47.58	64.955	17.885	23.38	88.235	42.505	4.695	11.855	2.94	3107.55	30.65	3107.55	120.65	169.866	-67.7589	-865964	120.65	2.10574	10.9325	23.021	i035ltep28	contra lux	D	146.41	60.975	70.215	8.425	23.115	89.77	34.35	6.925	14.805	2.49	2928.02	19.545	2928.02	109.545	156.445	-42.3776	-523382	109.545	1.91192	10.6861	20.4309
n069dtep28	contra	L	153.285	66.345	59.975	1.19	23.6	89.145	32.455	8.79	13.1	2.34	2658.36	19.355	2658.36	109.355	148.06	-37.332	-490702	109.355	1.9086	11.1392	21.2603	i026ltep28	contra lux	D	145.865	58.21	55.125	12.56	23.16	89.86	39.21	7.505	8.835	2.625	2785.4	30.375	2785.4	120.375	149.405	-60.8144	-755478	120.375	2.10094	10.7277	22.5383
n061ltep28	contra	R	131.75	68.585	63.45	1.735	24.135	84.985	29.04	10.265	13.65	2.24	2526.51	15.39	2526.51	105.39	147.168	-27.7814	-390567	105.39	1.8394	11.65	21.429	i030dtep28	contra lux	L	129.995	55.425	53.335	0.38	23.39	79.805	44.955	8.82	28.905	2.415	5880.71	16.05	5880.71	106.05	321.729	-69.5116	-889504	106.05	1.85092	10.9418	20.2525
n029dtep28	contra	L	151.29	57.725	52.285	7.32	24.16	85.905	26.48	7.645	22.625	2.53	3295.25	3.855	3295.25	93.855	192.346	-9.16992	-129317	93.855	1.63808	11.6741	19.1231	i055dtep36	contra lux	L	127.355	62.12	47.795	10.82	23.445	96.595	36.935	10.295	5.595	2.695	2767.74	31.34	2767.74	121.34	152.134	-61.4008	-791270	121.34	2.11778	10.9934	23.2815
n067dtep36	contra	L	145.66	54.71	52.195	6.68	24.5	89.655	40.565	7.45	7.745	2.68	2487.66	32.82	2487.66	122.82	149.322	-55.0334	-809328	122.82	2.14361	12.005	25.7341	i049dtep36	contra lux	L	144.195	60.915	71.25	5.24	23.93	77.52	48.29	7.025	2.63	2.25	2032.22	45.66	2032.22	135.66	116.374	-60.7377	-832313	135.66	2.36771	11.4529	27.1172
n095dtep28	contra	L	130.645	60.86	42.76	20.225	24.5	91.835	46.725	9.485	-0.185	2.765	2385.55	46.91	2385.55	136.91	143.193	-71.1071	-1.04571e+06	136.91	2.38953	12.005	28.6863	i011ltep28	contra lux	D	140.925	54.635	36.385	8.585	24.5	93.855	29.23	9.05	16.06	2.835	3183.72	13.17	3183.72	103.17	191.103	-29.6074	-435411	103.17	1.80066	12.005	21.6169
n022dtep28	contra	L	145.98	59.59	45.615	2.12	24.805	95.125	30.6	9.3	13.99	2.635	2792.62	16.61	2792.62	106.61	171.827	-32.1825	-491177	106.61	1.8607	12.3058	22.8973	i054dtep36	contra lux	L	130.925	59.605	51.44	6.72	24.58	82.505	32.185	9.335	12.135	2.43	2519.41	20.05	2519.41	110.05	152.217	-35.1405	-521860	110.05	1.92073	12.0835	23.2093
n075dtep28	contra	L	128.795	62.945	38.235	9.435	25.8	87.575	36.82	11.28	3.865	2.525	2117.8	32.955	2117.8	122.955	140.969	-44.6528	-766845	122.955	2.14597	13.3128	28.5689	i003ltep28	contra lux	D	139.24	64.635	71.645	8.82	24.595	90.635	38.225	7.87	9.055	2.43	2307.62	29.17	2307.62	119.17	139.591	-45.7304	-680371	119.17	2.07991	12.0983	25.1633
n023dtep28	contra	L	138.405	66.375	53.955	11.51	26.27	91.905	41.89	9.605	2.765	2.49	1931.15	39.125	1931.15	129.125	133.271	-46.387	-840962	129.125	2.25366	13.8023	31.1055	i004dtep36	contra lux	L	142.97	41.05	23.125	8.61	24.77	85.53	11.245	7.4	46.815	3.215	7853.01	-35.57	9654.48	54.43	592.353	226.725	3.4457e+06	54.43	0.949983	12.2711	11.6573
n045ltep28	contra	R	156.485	62.81	36.675	3.535	26.945	95.7	23.86	9.875	20.93	2.595	6180.01	2.93	6180.01	92.93	448.689	-11.7238	-229351	92.93	1.62193	14.5207	23.5516	i038ltep32	contra lux	D	141.875	55.035	61.655	11.45	24.77	83.595	36.56	6.57	13.4	2.56	2641.07	23.16	2641.07	113.16	162.044	-41.9351	-637318	113.16	1.97501	12.2711	24.2355
n032ltep36	contra	R	153.815	73.075	48.32	2.685	26.985	97.355	27.38	10.82	14.735	2.395	2260.32	12.645	2260.32	102.645	164.594	-18.3363	-360312	102.645	1.79149	14.5638	26.091	i040ltep36	contra lux	D	163.225	66.905	69.915	4.68	24.88	97.925	40.405	7.395	8.1	2.47	2244.67	32.305	2244.67	122.305	138.948	-48.2158	-742576	122.305	2.13462	12.3803	26.4273
																								i031dtep36	contra lux	L	146.945	54.33	64.485	13.905	24.9	86.155	29.7	5.83	22.635	2.63	3090.45	7.065	3090.45	97.065	191.611	-15.2655	-235672	97.065	1.6941	12.4002	21.0072
																								i016ltep36	contra lux	D	146.3	65.295	65.37	4.16	25.155	92.515	59.355	8.425	-4.94	2.43	1878.53	64.295	1878.53	154.295	118.868	-67.288	-1.07105e+06	154.295	2.69296	12.6555	34.0806
																								i010ltep28	contra lux	D	155.45	60.245	71.385	16.45	26.355	91.325	45.365	5.85	6.73	2.575	2025.93	38.635	2025.93	128.635	140.718	-47.9948	-878584	128.635	2.2451	13.8917	31.1884
																								i028ltep28	contra lux	D	154.19	51.68	55.45	4.11	26.455	93.275	29.68	6.325	21.54	2.79	2859.99	8.14	2859.99	98.14	200.162	-15.3073	-283414	98.14	1.71287	13.9973	23.9756
																								i044dtep36	contra lux	L	133.745	68.035	71.98	4.925	26.745	88.0875	55.41	9.075	-4.28	2.305	1584.97	59.69	1584.97	149.69	113.372	-51.1614	-978747	149.69	2.61258	14.3059	37.3754
																								i001ltep28	contra lux	D	147.285	69.375	56.065	7.515	27.68	91.495	26.12	9.615	18.645	2.38	2268.89	7.475	2268.89	97.475	173.838	-10.6636	-226152	97.475	1.70126	15.3236	26.0695
																								i053dtep28	contra lux	L	179.505	70.765	66.845	3.436	28.57	95.18	41.67	7.5	6.73	2.35	1585.17	34.94	1585.17	124.94	129.389	-31.7765	-741033	124.94	2.18061	16.3249	35.5983
																								i039dtep32	contra lux	L	167.5	59.21	44.595	16.5	28.65	103.335	39.985	7.22	8.75	2.92	2016.18	31.235	2016.18	121.235	165.493	-36.4918	-858161	121.235	2.11595	16.4164	34.7364
																								i045dtep36	contra lux	L	153.81	53.65	51.205	2.78	28.7	96.925	32.66	7.135	16.24	2.815	2297.22	16.42	2297.22	106.42	189.22	-22.6261	-534879	106.42	1.85738	16.4738	30.5981
																								i017ltep28	contra lux	D	158.135	68.63	57.825	12.305	29.41	95.035	37.69	8.43	8.485	2.475	1645.26	29.205	1645.26	119.205	142.306	-27.2961	-694362	119.205	2.08052	17.299	35.9908
																								i007ltep28	contra lux	D	161.82	66.375	52.65	3.075	29.495	99.13	18.84	8.86	30.505	2.53	2835.81	-11.665	2895.62	78.335	251.906	19.8496	509326	78.335	1.3672	17.3991	23.7881
																										average	142.053	58.2396	56.6147	7.60628	24.5365	89.5399	35.9264	8.43167	12.4983	2.66083	3065	23.4281	3119.92	113.428	183.269	-36.3799	-494763	113.428	1.97969	12.1428	23.9959
																										stdev	13.8859	7.92947	10.4152	4.8142	2.29051	5.64894	9.69915	3.68231	11.0566	0.417813	1359.36	19.1589	1564.48	19.1589	87.2495	53.4824	772112	19.1589	0.334385	2.34369	6.06716
		average	139.19	60.2536	52.8768	6.3296	23.3806	88.8746	34.853	8.99414	11.1628	2.7084	3097.21	23.6902	3099.95	113.69	168.766	-45.8223	-561388	113.69	1.98427	11.004	21.8011
		stdev	10.6511	5.61679	9.8317	5.09097	1.92258	5.06846	8.92096	1.72121	7.43674	0.885283	1034.39	15.8608	1038.59	15.8608	65.9665	31.9271	341553	15.8608	0.276823	1.80265	4.45526
		ttest	0.38906	0.279014	0.163753	0.323815	0.0431681	0.639067	0.662217	0.480243	0.600667	0.779589	0.920699	0.955304	0.955719	0.955304	0.48504	0.433096	0.68762	0.955304	0.955304	0.0454343	0.128549
			0.0205635	0.0334257	0.0706912	0.2017	0.0494396	0.00748539	0.0307976	0.0625378	0.119643	0.0175626	0.0104	0.0110664	0.00643944	0.00230595	0.0859377	0.206065	0.118678	0.00230595	0.00230595	0.103491	0.100674

[truncated: 1 more sheets: table contrast vs contrctrl nat]
